# Supplementary material for: A geospatial dataset of inland valleys in four zones in Benin, Sierra Leone and Mali
Source: Data Brief. 2019 Jan 22;23:103699. doi: 10.1016/j.dib.2019.103699 (PMC6383130; doi:10.1016/j.dib.2019.103699)
Supplement: Supplementary file 2 — Supplementary material [file mmc2.xlsx]

## Sheet: Source
This data base was published publicly online in the Elsevier journal Data in Brief:
https://www.sciencedirect.com/journal/data-in-brief
When using these data kindly acknowledge the authors and cite the following two publications:
Djagba, JF, AM Kouyaté, I Baggie, SJ Zwart, 2018. A geospatial database of inland valley surveys in 4 zones in Benin, Sierra Leone and Liberia. Data in Brief.
https://doi.org/10.1016/j.dib.2019.103699
Djagba, JF, LO Sintondji, AM Kouyaté, I Baggie, G Agbahungba, SJ Zwart, 2018. Predictors determining the potential of inland valleys for rice production in West-Africa. Applied Geography 96: 86-97.
https://doi.org/10.1016/j.apgeog.2018.05.003

## Sheet: variable explanation
Factors & Parameters	Variables	Description	Unit	Type	Source		SPECIFICATIONS
Hydrological data	Floodurf	Flooding duration in inland valley (IV) fringe	Week	Quantitative	Field survey
	Floodurb	Flooding duration in IV bottom	Week	Quantitative	Field survey
	Flowacc	Flow accumulation (maximum)	Index	Quantitative	DEM / STRMa (30m)
	Watersou	Water flow source		Qualitative	Field survey		Watersou	River/Stream	1	River/Stream & rainfall	2	Spring & rainfall	3	Runoff	4
	Waterdur	Water flow duration		Qualitative	Field survey		Waterdur	Permanent	1	Seasonal	2	Temporary/irregular	3
	Watflodur	Water flow duration if temporary	Month	Quantitative	Field survey
	wtablemb	Emerging water table IV bottom duration	Month	Quantitative	Field survey
	wtablemf	Emerging water table IV fringe duration	Month	Quantitative	Field survey
	Wtablshb	shallow water table IV bottom duration	Month	Quantitative	Field survey
	Wtablshf	shallow water table IV fringe duration	Month	Quantitative	Field survey
	Drainage	IV drainage		Qualitative	Field survey		Drainage	Easy	1	Difficult	2	Non-existent	3	nd	4
Topographical and climatic data	Shape	Transversal entrenchment shape		Qualitative	Field survey		Shape	Shape U	1	Shape V	2	Flat shape	3
	Elevation	Elevation (mean)	Meter	Quantitative	DEM /STRM (30m)
	Widthest	Estimated average width	Meter	Quantitative	Field survey
	Rainfall	Annual average of estimated rainfall	Millimeter	Quantitative	ARC2 for FEWSb
Soil data	OC	Soil organic carbon content	g.kg-1	Quantitative	AfSoilGrids250mc
	Ntot	Nitrogen total	g.kg-1	Quantitative	AfSoilGrids250m
	Exchbas	Exchangeable bases	Cmolc.kg-1	Quantitative	AfSoilGrids250m
	Sand	Soil texture fraction sand for 30 cm depth	Percent	Quantitative	AfSoilGrids250m
	Clay	Soil texture fraction clay for 30 cm depth	Percent	Quantitative	AfSoilGrids250m
	pH	Soil pH in H2O	Index	Quantitative	AfSoilGrids250m
	Soilbot	Soil IV bottom		Qualitative	Field survey		Soilbot	Clay	1	Sand	2	Intermediary	3
	Soilfring	Soil IV fringe		Qualitative	Field survey		Soilfring	Clay	1	Sand	2	Intermediary	3
	Soilupslop	Soil upper slope		Qualitative	Field survey		Soilupslop	Clay	1	Sand	2	Intermediary	3
Socio-economic and accessibility environment	Pavedrd	Nearest distance from IV to paved road	Meter	Quantitative	OSMd & GoogleEarth
	Othroad	Nearest distance from IV to other road	Meter	Quantitative	OSM & GoogleEarth
	DistRd	Distance from IV to road	km	Quantitative	Field survey
	Settlement	Nearest distance from IV to a settlement	Meter	Quantitative	OSM & GoogleEarth
	Market	Nearest distance from IV to a market place	Meter	Quantitative	GPS location
	Ricemill	Nearest distance from IV to a rice mill	Meter	Quantitative	GPS location
	Store	Nearest distance from IV to a store of inputs	Meter	Quantitative	GPS location
	IVmarket	Road between IV -Market		Qualitative	Field survey		IVmarket	Dirt road	1	Path	2	Paved road	3
	Vilgmarket	Road between village-Market		Qualitative	Field survey		Vilgmarket	Dirt road	1	Path	2	Paved road	3
	IVmarketdis	IV-Market distance	km	Quantitative	Field survey
	Vilgmarketdis	Village-Market distance	km	Quantitative	Field survey
	Popden	Density of population	Person.km-2	Quantitative	GPWV4e
	Landowner	Land ownership		Qualitative	Field survey		Landowner	Families	1	Village	2	Individual	3	nd/State	4
	Men	Number of male farmers in the IV	Person	Quantitative	Field survey
	Women	Number of female farmers in the IV	Person	Quantitative	Field survey
	Ethnig	Major ethnic groups		Qualitative	Field survey		Ethnig	Mende	1	Limba	2	Tenue	3
	Migranpred	Predominance of the migrants in the use of IV		Qualitative	Field survey		Ethnicity	Native	1	Migrant	2	Nat&Mig	3	Nativ & allochton	4
	Landaccess	Access to land		Qualitative	Field survey		Landaccess	Easy	1	Difficult	2
	Access	Accessibility of the IV		Qualitative	Field survey		Access	Dirt road	1	Path	2	Paved road	3	nd	4
	Seeds	Source of seeds		Qualitative	Field survey		Seeds	In the village	1	at ≤ 25km	2	at 25-50 km	3	51-100 km	4	>100 km	5
	Otherinput	Source of other inputs		Qualitative	Field survey		Otherinput	In the village	1	at ≤ 25km	2	at 25-50 km	3	51-100 km	4	>100 km	5
Farm management practices data	Othcrop	Other crops in IV		Qualitative	Field survey
	Vegetable	Vegetable in IV		Qualitative	Field survey
	IVarea	Total area of the IV	Hectare	Quantitative	GPS data/GoogleEarth
	Exploitation	Mode of exploitation		Qualitative	Field survey		Exploitation	Individual	1	Collective	2	Both	3
	objective	Production objective		Qualitative	Field survey		objective	Market	1	Self-consumption	2	Self-consumption and market	3	nd	4		Extension service/NGO/Project/R.I.	5
	Agrisupport	Presence of agricultural support structure		Qualitative	Field survey		Agrisupport	Project	1	Extension service	2	NGO	3	Research institute	4		Extension service/NGO	6
	Ivorganizat	Existence of IV farmers’ organization		Qualitative	Field survey		Agrisupport	Yes	1	No	2						Extension service/Res. Inst.	7
	Organizatyp	If yes, type of organization and if no, none		Qualitative	Field survey		Organizatyp	Cooperative	1	Farmer group	2	None	3	ABC	4		Extension service/Resarch inst	8
	Dvlopd	IV is it developed?		Qualitative	Field survey												NGO/Project	9
	Soilmngt	Soil fertility management		Qualitative	Field survey		Soilmngt	mineral fertilizer	1	mixed	2	none	3	organic fertilizer	4		NGO/Research inst./Project	10
	Watersuply	Water supply		Qualitative	Field survey		Watersuply	rainfed	1	supplemental irrigation	2						NGO/Research institute	11
	Irrigation	Irrigation water resource		Qualitative	Field survey		Irrigation	river diversion	1	natural spring	2	mixed	3	None	4		Research institute/Project	12
	Fields	Field development		Qualitative	Field survey		Fields	Simple bunding	1	Earthen contour bunds	2	No bunding	3
	Drainagpr	Drainage practices		Qualitative	Field survey		Drainagpr	Central drain	1	Minor drains	2	No drainage canal	3	nd	4
	Irrigationpr	Irrigation practices		Qualitative	Field survey		Irrigationpr	Flow diversion structure	1	No irrigation infrastructure	2
	Rsvegarea	Wet season vegetable cultivation area	Hectare	Quantitative	Field survey
	Dsvegarea	Dry season vegetable cultivation area	Hectare	Quantitative	Field survey
	Rsocroarea	Wet season other crops cultivation area	Hectare	Quantitative	Field survey
	Dsocroarea	Dry season other crops cultivation area	Hectare	Quantitative	Field survey

## Sheet: location
CODE_IV	longitude	latitude
ap011	1.6958	7.39447			Geographic location of all surveyed inland valleys
ap012	1.70927	7.38136
ap014	1.72353	7.38005
ap018	1.6638	7.44009
ap022	1.64578	7.40768
ap023	1.63305	7.34399
ap025	1.65783	7.33335
ap030	1.68324	7.22976
ap034	1.65386	7.17792
ap036	1.67409	7.16222
ap039	1.65707	7.12403
ap044	1.69538	7.14118
ap045	1.72945	7.14014
ap048	1.75564	7.17959
ap050	1.65277	7.09197
ap055	1.71951	7.10004
ap065	1.65441	7.03489
ap067	1.69524	7.05463
ap072	1.71975	7.01274
ap075	1.64681	7.24724
ap081	1.72394	7.25436
ap088	1.71534	7.2022
ap099	1.73249	7.35157
ath03	1.65918	6.59849
ath16	1.66226	6.56881
ath17	1.65992	6.57116
ath18	1.67753	6.60423
ath20	1.65222	6.65842
ath22	1.65715	6.64227
ath26	1.67903	6.61708
bas007	9.54111	1.1425
bas008	9.25167	1.51
bas009	8.97278	1.72917
bas022	9.44139	1.53944
bas023	9.31028	1.56861
bas026	9.00778	1.73194
bas030	9.3475	1.45083
bas037	9.09028	1.63278
bas041	9.19806	1.56722
bas042	9.3825	1.56667
bas051	9.09917	1.93083
bas052	9.36028	1.74722
bas053	9.28028	1.5025
bas054	9.31889	1.75056
bas055	9.02694	1.75139
bas056	9.08361	1.88222
bas057	9.08222	1.91333
bas058	9.06556	1.68889
bas059	9.04389	1.67583
bas060	8.9725	1.74944
bem001	9.96028	2.745
bem003	9.98778	2.75528
bem004	10.0256	2.61889
bem009	10.0439	2.65639
bem010	10.1382	2.51173
bem011	10.0283	2.64083
bem012	10.0253	2.65222
bem013	9.95	2.65306
bem014	9.98056	2.73472
bem015	9.98944	2.76
bop01	1.99407	6.71035
bop02	1.97921	6.6266
bop05	1.98595	6.64845
bop07	1.99062	6.67268
bop08	1.97504	6.61536
bop12	1.95671	6.57474
bop14	1.99115	6.72424
com05	1.86117	6.37414
com19	1.87302	6.40128
com27	1.84648	6.4098
com32	1.8791	6.39328
com46	1.8931	6.37507
cop007	9.87492	1.71456
cop008	9.87119	1.71261
cop010	9.85436	1.68686
cop012	9.84942	1.67786
cop013	9.79092	1.57386
cop019	9.98269	1.64372
cop021	9.92431	1.56664
cop022	9.89758	1.61631
cop023	9.89603	1.59628
cop024	9.94169	1.61536
dat01	1.63919	6.79364
dat03	1.77042	6.83936
dat05	1.61404	6.82632
dat06	1.60928	6.83578
dat07	1.63786	6.80049
dat08	1.63531	6.79868
dat10	1.61253	6.80618
dat12	1.6378	6.85997
dat13	1.6715	6.91161
dgb14	1.74925	6.79412
dgb19	1.68961	6.73242
dgb24	1.76585	6.8034
dgb25	1.76727	6.82618
dgb26	1.75091	6.81549
djo005	9.81083	1.72083
djo006	9.83944	1.74972
djo007	9.87	1.76333
djo009	9.90528	1.77778
djo011	9.91278	1.80361
djo012	9.92639	1.81611
djo032	9.70254	1.75312
djo033	9.48769	1.63319
djo044	9.74306	1.94806
djo046	9.46211	1.63794
djo048	9.47086	1.63003
djo087	9.525	1.91417
djo088	9.49722	1.91861
djo089	9.49389	1.91167
djo102	9.46278	2.02611
djo110	9.48694	1.98278
djo112	9.47306	2.00833
djo131	9.58333	1.69256
djo132	9.65746	1.71586
djo133	9.69329	1.59601
djo134	9.49328	1.63064
djo135	9.45728	1.63611
djo136	9.72983	1.99447
djo137	9.75311	2.01303
djo138	9.65532	1.6846
djo139	9.90833	1.82361
djo140	9.64073	1.49487
djo141	9.6818	1.55529
djo142	9.67947	1.56626
djo143	9.67094	1.69135
djo144	9.54167	1.91333
djo145	9.66022	1.67278
djo146	9.495	1.84222
djo147	9.66074	1.69717
djo148	9.50083	1.99472
djo149	9.90389	1.83417
djo150	9.72083	1.66889
djo151	9.68585	1.58765
djo152	9.79944	1.71389
djo153	9.47583	2.01389
gdp01	1.80716	6.46158
gdp02	1.79198	6.45558
gdp03	1.77578	6.45689
gdp08	1.79074	6.43844
gdp16	1.80876	6.42459
gdp20	1.80852	6.35876
gdp22	1.79665	6.3839
gdp32	1.83186	6.32525
gdp46	1.84939	6.3459
gdp50	1.84526	6.36173
gdp68	1.8404	6.28961
hou01	1.79527	6.62046
hou03	1.82225	6.54855
hou04	1.82174	6.55509
hou05	1.82391	6.54134
hou06	1.82404	6.55971
hou10	1.81998	6.58988
hou12	1.82418	6.58997
hou13	1.83198	6.57074
hou15	1.79938	6.59054
hou20	1.78402	6.52091
hou21	1.80512	6.53553
hou23	1.78013	6.5304
hou27	1.89219	6.53498
hou28	1.89199	6.57517
klm02	1.93767	7.02894
klm05	1.91941	7.04297
klm09	1.83451	6.98628
klm12	1.83711	7.07051
klm15	1.84151	7.09695
klm23	1.8899	7.0452
lal06	2.01782	6.9167
lal09	1.97329	6.90061
lal11	1.96464	6.98279
lal12	1.89493	6.92541
lal13	2.03269	6.845
lal14	2.03459	6.83463
lok01	1.76096	6.7077
lok02	1.70417	6.64989
lok05	1.74442	6.66881
lok08	1.67291	6.69312
lok11	1.67552	6.71314
lok14	1.72287	6.60773
lok16	1.75498	6.62088
MLKLO001	-6.19699	10.843
MLKLO002	-6.1027	10.8252
MLKLO003	-6.01854	10.8369
MLKLO004	-6.13278	10.7715
MLKLO005	-5.9856	10.4858
MLKLO006	-5.65256	10.7937
MLKLO007	-5.981	10.278
MLKLO008	-6.13695	10.3007
MLKLO009	-5.82658	10.6416
MLKLO010	-5.54423	10.8084
MLKLO011	-5.42544	10.8219
MLKLO012	-5.53218	10.7494
MLKLO013	-5.65239	10.6465
MLKLO014	-5.57701	10.4937
MLKLO015	-5.74816	10.9724
MLKLO016	-5.79658	10.7262
MLKLO017	-5.77826	10.6106
MLKLO018	-5.7133	10.9764
MLKLO019	-5.74571	10.9777
MLKLO020	-5.47632	10.7383
MLKLO021	-6.18887	10.8854
MLKLO022	-6.18946	10.7341
MLKLO023	-6.19207	10.6948
MLKLO024	-6.14444	10.5175
MLKLO025	-6.05737	10.2914
MLKLO026	-6.06399	10.2527
MLKLO027	-6.05493	10.3597
MLKLO028	-6.00713	10.4427
MLKLO029	-5.9834	10.5187
MLKLO030	-6.00002	10.5544
MLKLO031	-6.03662	10.5033
MLKLO032	-5.63258	10.6947
MLKLO033	-5.56859	10.9069
MLKLO034	-5.51917	10.8787
MLKLO035	-5.75736	10.97
MLKLO036	-5.75093	10.9025
MLKLO037	-5.72105	10.8126
MLKLO038	-5.76011	10.6557
MLKLO039	-5.64081	10.8386
MLKLO040	-5.7186	11.0207
MLKLO041	-6.06681	10.6764
MLKLO042	-6.06866	10.6242
MLKLO043	-6.13882	10.559
MLKLO044	-5.70577	10.4869
MLKLO045	-5.7078	10.4301
MLKLO046	-6.02828	10.7375
MLKLO047	-5.98752	10.677
MLKLO048	-6.1146	10.8662
MLKLO049	-5.89022	10.5687
MLKLO050	-6.01789	10.731
MLKLO051	-5.47131	10.8829
MLKLO052	-5.72216	10.9958
MLKLO053	-5.65015	10.9663
MLSKO001	-5.67538	11.6481
MLSKO002	-5.67577	11.7692
MLSKO003	-6.13869	11.5252
MLSKO004	-5.89719	11.8792
MLSKO005	-5.88822	11.8254
MLSKO006	-5.95948	10.963
MLSKO007	-6.31916	11.4096
MLSKO008	-5.94781	11.3542
MLSKO009	-6.31605	11.6237
MLSKO010	-5.78617	11.8583
MLSKO011	-5.42796	11.3107
MLSKO012	-5.39195	11.1503
MLSKO013	-5.54717	11.2366
MLSKO014	-5.51578	11.2941
MLSKO015	-6.13587	11.4689
MLSKO016	-6.13372	11.5507
MLSKO017	-5.95772	11.4606
MLSKO018	-5.97388	11.3681
MLSKO019	-6.01093	11.3516
MLSKO020	-5.78128	11.1983
MLSKO021	-5.7951	11.9441
MLSKO022	-5.64953	11.7392
MLSKO023	-5.24283	11.3364
MLSKO024	-5.90239	12.0214
MLSKO025	-5.56953	11.0007
MLSKO026	-5.65601	11.5452
MLSKO027	-5.57239	11.6194
MLSKO028	-5.62946	11.2055
MLSKO029	-5.79501	11.1141
MLSKO030	-6.10767	12.0898
MLSKO031	-5.80069	11.8194
MLSKO032	-5.53737	11.0498
MLSKO033	-6.08525	11.4569
MLSKO034	-6.04976	11.5069
MLSKO035	-5.79095	11.1532
MLSKO036	-5.69627	11.6034
MLSKO037	-5.8047	11.2506
MLSKO038	-5.76738	11.1659
MLSKO039	-5.42212	11.3716
MLSKO040	-5.7345	11.1908
MLSKO041	-6.13392	10.5674
MLSKO042	-5.83684	11.0751
MLSKO043	-5.91633	11.0895
MLSKO044	-5.9402	11.0456
MLSKO045	-5.84756	11.2165
MLSKO046	-5.94065	11.4059
MLSKO047	-6.01081	11.427
nda002	9.48083	2.62778
nda005	9.53556	2.62694
nda008	9.55972	2.63167
nda018	9.62639	2.65861
nda020	9.67583	2.67472
nda023	9.69417	2.68167
nda025	9.71667	2.68944
nda030	9.86944	2.68194
nda035	9.95222	2.495
nda040	9.83056	2.67694
nda048	9.75639	2.55167
nda078	9.83306	2.45111
nda085	9.77611	2.64
nda086	9.77083	2.26333
nda087	9.73722	2.68778
nda088	9.75722	2.995
nda089	9.45222	2.62556
nda090	9.58333	2.67417
nda091	9.77833	2.27944
nda092	9.74083	2.44028
nda093	9.7925	2.43972
nda094	9.95556	2.49889
nda095	9.75556	2.41361
nda096	9.89306	2.47556
nda097	9.8625	2.695
par001	9.35667	2.55028
par017	9.42583	2.61472
par018	9.40806	2.6575
par019	9.39583	2.635
par022	9.38	2.67111
par023	9.36667	2.66194
par027	9.34222	2.70417
par030	9.34944	2.7175
par031	9.28667	2.67667
par032	9.28111	2.6625
sin001	10.0758	2.395
sin002	10.1039	2.39917
sin003	10.1086	2.40306
sin004	10.125	2.41667
sin005	10.0319	2.55556
sin006	10.0439	2.56361
sin008	10.0367	2.52194
sin012	10.1203	2.33028
sin013	10.1136	2.3275
sin015	10.1128	2.31889
sin017	10.1133	2.38167
sin019	10.0989	2.40417
sin021	10.0344	2.55056
sin022	10.1097	2.32278
SLBO001	-11.7454	7.95175
SLBO002	-11.7495	7.95312
SLBO003	-11.7549	7.96163
SLBO004	-11.762	7.95851
SLBO005	-11.7628	7.95292
SLBO006	-11.7322	7.99996
SLBO007	-11.7285	7.99955
SLBO012	-11.7024	8.12606
SLBO014	-11.6888	8.21299
SLBO015	-11.6809	8.20768
SLBO016	-11.709	8.19939
SLBO018	-11.6678	8.12215
SLBO019	-11.6176	8.12258
SLBO023	-11.5455	8.09924
SLBO026	-11.4764	8.22146
SLBO027	-11.4902	8.24665
SLBO029	-11.7881	7.87314
SLBO034	-11.8051	7.89853
SLBO037	-11.9889	7.8252
SLBO039	-12.0208	7.68302
SLBO040	-12.0041	7.68906
SLBO042	-11.5793	7.92705
SLBO043	-11.4879	7.93537
SLBO045	-11.4564	7.92754
SLBO046	-11.4339	7.94125
SLBO047	-11.4246	7.99406
SLBO048	-11.4098	8.10579
SLBO053	-11.847	8.10082
SLBO055	-11.7656	7.99432
SLBO056	-11.6945	7.70624
SLBO057	-11.6511	7.72893
SLBO058	-11.6333	7.72329
SLBO059	-11.6275	7.75183
SLBO060	-11.7447	7.69209
SLBO061	-11.7709	7.68349
SLBO062	-11.7523	7.65865
SLBO067	-11.8636	7.63552
SLBO068	-11.8706	7.65231
SLBO069	-11.9233	7.68321
SLBO070	-11.8606	7.66915
SLBO071	-11.8745	7.69335
SLBO072	-11.8149	7.72746
SLBO073	-11.6844	7.64999
SLBO074	-11.6779	7.62732
SLBO077	-11.6391	7.64499
SLBO079	-11.526	7.69493
SLBO080	-11.5237	7.69798
SLBO081	-11.4926	7.74237
SLBO083	-11.478	7.75689
SLBO084	-11.431	7.78144
SLBO090	-11.7261	7.96844
SLBO091	-11.7123	7.98136
SLBO092	-11.6903	8.0001
SLBO103	-11.7082	8.05346
SLBO104	-11.6958	8.07038
SLBO105	-11.6942	8.1412
SLBO106	-11.6895	8.17206
SLBO107	-11.6863	8.20815
SLBO108	-11.6919	8.24047
SLBO109	-11.7135	8.19558
SLBO113	-11.7969	7.8646
SLBO114	-11.7448	7.86094
SLBO115	-11.8087	7.90644
SLBO116	-11.9379	7.89684
SLBO119	-11.6911	7.68273
SLBO120	-11.6405	7.73101
SLBO124	-11.6952	7.63888
SLBO125	-11.6863	7.62838
SLBO133	-11.4527	7.92791
SLKEN002	-11.3452	8.18985
SLKEN003	-11.3415	8.18426
SLKEN004	-11.3317	8.18294
SLKEN006	-11.4765	7.62853
SLKEN007	-11.4616	7.65544
SLKEN008	-11.4582	7.63692
SLKEN009	-11.4437	7.67443
SLKEN010	-11.4159	7.68635
SLKEN011	-11.363	7.76455
SLKEN012	-11.3595	7.764
SLKEN014	-11.3752	7.75668
SLKEN015	-11.3756	7.73196
SLKEN016	-11.3705	7.72021
SLKEN017	-11.3737	7.71903
SLKEN018	-11.3558	7.73052
SLKEN019	-11.3917	7.70252
SLKEN023	-11.2162	7.47657
SLKEN025	-11.1859	7.55963
SLKEN026	-11.1034	7.54305
SLKEN027	-11.1438	7.6047
SLKEN028	-11.151	7.61398
SLKEN029	-11.1213	7.6332
SLKEN030	-11.0991	7.63679
SLKEN031	-11.0864	7.61944
SLKEN032	-11.1055	7.64985
SLKEN034	-11.0565	7.69822
SLKEN036	-10.9874	7.74723
SLKEN037	-10.9987	7.72932
SLKEN038	-10.9903	7.52612
SLKEN041	-10.9983	7.52972
SLKEN043	-11.0044	7.56347
SLKEN044	-11.0066	7.56564
SLKEN045	-11.0017	7.55889
SLKEN047	-10.9883	7.56769
SLKEN048	-10.9908	7.56703
SLKEN051	-11.2559	7.56054
SLKEN054	-11.26	7.5629
SLKEN055	-11.2635	7.56118
SLKEN056	-11.1846	7.70095
SLKEN057	-11.1778	7.70302
SLKEN058	-11.2044	7.74709
SLKEN061	-10.9836	8.08476
SLKEN063	-10.9219	8.19217
SLKEN070	-11.3478	7.88233
SLKEN071	-11.3135	7.9526
SLKEN072	-11.2793	8.0108
SLKEN074	-11.3141	7.96682
SLKEN077	-11.0991	8.05008
SLKEN079	-11.1069	8.03328
SLKEN080	-11.1996	7.85186
SLKEN081	-11.2027	7.85199
SLKEN082	-11.2053	7.85356
SLKEN083	-11.197	7.84829
SLKEN084	-11.1789	7.84099
SLKEN085	-11.1756	7.84142
SLKEN086	-11.1799	7.84443
SLKEN087	-11.1814	7.82965
SLKEN088	-11.3554	7.8897
SLKEN089	-11.358	7.88888
SLKEN090	-11.3755	7.88946
SLKEN091	-11.3793	7.8889
SLKEN092	-11.3993	7.8933
SLKEN094	-11.3936	7.89407
SLKEN095	-11.3496	7.87068
SLKEN097	-11.3482	7.86661
SLKEN098	-11.3389	7.87666
SLKEN100	-11.3114	7.86008
SLKEN108	-11.0431	7.94231
SLKEN110	-11.1754	7.82629
SLKEN111	-11.1798	7.79548
SLKEN112	-11.1864	7.76387
SLKEN113	-11.1846	7.75379
SLKEN115	-11.2484	7.66702
SLKEN120	-11.3434	7.89489
SLKEN121	-11.3206	7.93809
SLKEN123	-11.3247	7.97273
SLKEN126	-11.3235	8.11182
SLKEN127	-11.3256	8.1303
SLKEN128	-11.3345	8.1592
SLKEN135	-11.4242	8.47368
SLKEN136	-11.3352	8.38283
tch025	9.20192	2.2701
tch026	9.20078	2.25105
tch030	9.2333	2.24567
tch031	9.23446	2.24576
tch032	9.22668	2.24395
tch033	9.22669	2.24362
tch036	9.20047	2.32912
tch037	9.19338	2.33321
tch038	9.20687	2.31411
tch045	9.21214	2.32219
tch048	9.25919	2.44072
tch056	9.28561	2.40208
tch083	9.07497	2.35256
tch087	9.06922	2.35514
tch097	9.14297	2.30789
tch098	9.16914	2.30364
tch099	9.22639	2.35142
tch100	9.35531	2.57639
tch101	9.30472	2.392
tch102	9.25925	2.44072

## Sheet: Mali
CODE_IV	Rice	District	Vegetable	Othcrop	Ause	Popden	Settlement	Pavedrd	Othroad	Store	Market	Ricemill	clay30	sand30	exbas30	nto20	orcarb30	pH	Elevation	Flowacc	Rainfall	Widthest	DistRd	IVmarketdis	Vilgmarketdis	Male	Female	Floodurb	Floodurf	Watflodur	wtablemb	wtablemf	wtablslb	wtablslf	IVarea	Rsvegarea	Dsvegarea	Rsocroarea	Dsocroarea	Soilbot	Soilfring	Soilupslop	Access	Shape	Watersou	Waterdur	Drainage	Exploitation	objective
MLKLO001	1	Kadiolo	0	0	1	44.5336	1147.76	56456.9	0	10954.5	11268.7	8882.64	30.9058	41.7246	6.05797	0.506	7.81159	6.04203	311.913	5635286	942.049	900	2	11	11	30	100	28	26	12	3	1	2	2	300	0	0	0	0	Clay	Clay	Clay	3	Flat shape	Spring	Permanent	Non-existent	Individual	Self-consumption
MLKLO002	1	Kadiolo	0	0	1	44.5336	742.355	53581.7	70.5115	9587.65	9866.64	3314.95	29.3333	45.3333	3.66667	0.585	9.16667	5.75	324.725	15460	954.154	45	2	15	15	0	80	24	20	12	3	1	1	2	80	0	0	0	0	Clay	Clay	Clay	3	Shape U	Spring	Permanent	Easy	Individual	Self-consumption
MLKLO003	1	Kadiolo	0	0	1	44.5336	1397.89	43978.1	1.35442	16621.4	11251.1	9544.14	29.6316	46.1491	3.5	0.501	7.60526	5.95789	333.082	25802	962.64	70	4	14	14	0	120	24	20	6	1	2	3	2	20	0	0	0	0	Clay	Clay	Clay	2	Flat shape	Spring	Seasonal	Non-existent	Individual	Self-consumption
MLKLO004	1	Kadiolo	0	0	1	44.5336	59.7626	56886.9	0	2686.09	2976.05	2490.76	26.1111	50.2778	3.27778	0.358	6.88889	5.86667	325.931	63989	954.154	45	0	3	3	0	90	15	9	3	2	1	3	4	20	0	0	0	0	Clay	Clay	Clay	3	Shape U	River/Stream	Seasonal	Easy	Individual	Self-consumption
MLKLO005	1	Kadiolo	0	0	1	42.3802	824.207	36025.8	0	4403.75	20158.2	13671.4	27.6515	44.2121	4.10606	0.776455	7.59091	5.83182	340.316	7704	922.094	75	0	5	5	10	109	12	8	2	1	1	1	2	100	0	0	0	0	Clay	Clay	Clay	2	Flat shape	River/Stream	Seasonal	Non-existent	Individual	Self-consumption and market
MLKLO006	1	Kadiolo	1	0	1	46.7201	49.3425	223.38	0	9597.14	5356.71	9403.35	31.5222	37.9334	7.73603	0.865988	7.12325	5.86924	338.725	1477603	991.906	900	2	11	11	100	250	12	10	12	5	1	2	2	300	0	100	0	0	Clay	Clay	Clay	3	Flat shape	River/Stream	Permanent	Non-existent	Individual	Self-consumption and market
MLKLO007	1	Kadiolo	1	0	1	112.757	49.9264	37751.5	0	9460.34	11050.9	9076.27	21.2667	56.3667	3.83333	0.5642	7.43333	5.91	342.832	8747	881.042	900	7	7	7	300	800	28	24	12	3	1	4	2	200	0	100	0	0	Clay	Clay	Intermediary	2	Flat shape	Spring	Permanent	Non-existent	Individual	Self-consumption and market
MLKLO008	1	Kadiolo	0	0	1	112.757	2765.71	55473.2	5.77995	6867.76	6710.07	6760.2	25.8333	47.3333	4.16667	0.879	10.5	5.7	343.037	2161	893.701	100	0	7	4	0	200	8	7	4	2	3	3	3	40	0	0	0	0	Clay	Clay	Intermediary	3	Forme en V	River/Stream	Seasonal	Easy	Individual	Self-consumption and market
MLKLO009	1	Kadiolo	1	0	1	89.3535	59.2864	20405.3	0	8223.16	9286.59	8201.08	25.7103	47.3	5.56154	0.4504	4.84103	6.11154	324.714	252223	941.083	1500	0	12	12	1100	900	11	6	5	6	1	1		1200	0	200	0	0	Clay	Clay	Intermediary	2	Shape U	River/Stream	Seasonal	Difficult	Individual	Self-consumption and market
MLKLO010	1	Kadiolo	1	1	1	46.7201	907.166	7191.92	124.804	6610.73	10547	10619.3	29	44.6667	7.83333	1.036	8.66667	5.83333	420.199	52816	989.687	100	0	14	10	40	10	8	7	4	2	5	2	2	15	6	4	4	0	Clay	Clay	Intermediary	3	Shape U	River/Stream	Seasonal	Easy	Individual	Self-consumption and market
MLKLO011	1	Kadiolo	1	0	1	39.2602	3288.23	19284.6	29.0932	8224.05	10725	10845	31.6	41.2667	3.93333	0.848	6.5	5.69667	456.881	129562	958.437	30	4	24	20	35	5	8	7	12	2	4	2	5	8	0	4	0	0	Clay	Clay	Intermediary	3	Forme en V	River/Stream	Permanent	Easy	Individual	Self-consumption
MLKLO012	0	Kadiolo	1	1	1	46.7201	1131.52	8272.79	0	5869.59	5875.86	5872.91	26.5833	49.3333	3.5	0.84	9.41667	5.7	459.098	4640	960.148	50	0	20	18	40	60	12	9	5	5	1	2	4	20	1	0	15	0	Clay	Clay	Intermediary	2	Forme en V	River/Stream	Seasonal	Difficult	Individual	Self-consumption
MLKLO013	1	Kadiolo	1	0	1	89.3535	3492.54	3343.73	9.23509	3399.49	3408.79	3601.22	21.7111	48.0778	3.83333	0.480733	4.85556	5.82889	331.888	50550	943.887	800	4	15	0	30	20	10	9	4	3	1	2	1	250	10	0	0	0	Sand	Clay	Intermediary	3	Flat shape	River/Stream	Seasonal	Easy	Individual	Self-consumption and market
MLKLO014	1	Kadiolo	1	0	1	117.291	387.065	7657.23	0	958.022	851.369	749.451	21.8846	52.9615	4.19231	0.522154	5.14103	5.99231	308.831	47913	909.649	100	1	1	1	400	1000	20	8	5	5	1	1	1	60	0	2	0	0	Clay	Clay	Clay	3	Shape U	River/Stream	Seasonal	Easy	Both	Self-consumption and market
MLKLO015	1	Kadiolo	1	1	1	48.2321	63.7063	14982.3	0	5548.23	4866.54	23830.4	30.0333	40.9667	3.93333	1.044	9.93333	5.67	465.213	6394	1005.35	800	3	7	10	150	250	20	8	4	2	5	2	4	50	5	0	30	8	Clay	Clay	Clay	3	Shape U	River/Stream	Seasonal	Difficult	Both	Self-consumption
MLKLO016	1	Kadiolo	0	0	1	46.7201	3976.47	20193.3	0	11897.5	13100.3	12618	23.0667	51.2833	3.16667	0.427	5.73333	6	335.845	215	951.933	25	1	7	5	50	200	20	8	5	2	2	2	2	8	0	0	0	0	Clay	Clay	Clay	3	Shape U	River/Stream	Seasonal	Easy	Both	Self-consumption and market
MLKLO017	1	Kadiolo	0	0	1	89.3535	1962.06	15773.1	0	6852.63	6074.66	7265.84	21.8667	50.0667	4.16667	0.4052	4.63333	6.05333	339.713	154	934.301	25	0	10	9	30	10	20	8	4	2	1	1	1	5	0	0	0	0	Clay	Clay	Sand	3	Shape U	River/Stream	Seasonal	Easy	Both	Self-consumption
MLKLO018	1	Kadiolo	1	0	1	48.2321	1062.46	11233.9	0.431384	1789.77	1097.74	20333.4	32.3958	38.125	4.3125	0.985375	8.95833	5.83333	458.398	15967	1005.35	60	1	5	4	20	50	20	8	9	3	1	1	1	20	0	1	0	0	Clay	Clay	Clay	3	Shape U	River/Stream	Seasonal	Difficult	Both	Self-consumption and market
MLKLO019	1	Kadiolo	0	1	1	48.2321	253.526	14948.2	3.82893	5498.64	4812.68	23509.3	33.1111	36.8056	4.55556	1.15333	12.3889	5.68611	474.638	3853	1005.35	100	4	10	6	10	40	20	8	5	2	1	2	1	40	0	0	20	20	Clay	Clay	Clay	3	Flat shape	River/Stream	Seasonal	Easy	Individual	Self-consumption
MLKLO020	1	Kadiolo	1	0	1	62.2117	0	14172.1	0	14.2001	53.3108	179.291	29.8333	40.625	6.75	1.2025	10.7917	5.9125	507.708	3779	960.148	90	1	1	1	40	10	24	8	6	1	2	2	2	3	0	3	0	0	Clay	Clay	Clay	3	Shape U	River/Stream	Seasonal	Easy	Both	Self-consumption
MLKLO021	1	Kadiolo	0	0	1	44.5336	60.7143	51939.9	0	15149.2	15482.2	8419.72	33.0988	40.6914	5.95062	0.59937	8.45062	6.08086	312.95	4648912	934.919	3000	0	18	18	8	50	8	3	2	2	1	2	1	2000	0	0	0	0	Intermediary	Intermediary	Intermediary	3	Flat shape	River/Stream	Seasonal	Easy	Both	Self-consumption and market
MLKLO022	1	Kadiolo	0	0	1	44.5336	1853.52	60839.6	0	3457.77	2883.82	4316.43	30.3538	41.0819	5.06579	0.671746	9.5848	5.85219	319.589	13359	929.142	8000	5	6	0	80	129	21	15	4	2	1	4	1	3500	0	0	0	0	Clay	Clay	Intermediary	3	Flat shape	Spring	Seasonal	Easy	Individual	Self-consumption and market
MLKLO023	1	Kadiolo	0	0	1	44.5336	801.729	61319	0	7199.89	5805.11	7900.48	26.9259	46.6111	4.74074	0.534444	7.48148	5.91667	317.012	2798	929.142	5000	1	12	12	9	40	10	9	7	3	2	2	1	2000	0	0	0	0	Clay	Clay	Intermediary	3	Flat shape	Spring	Seasonal	Difficult	Individual	Self-consumption and market
MLKLO024	1	Kadiolo	0	0	1	44.5336	4840.95	53410.3	0	14809.7	22917.4	23053.4	26.8542	46.0833	3.95833	0.805625	8.41667	5.86042	333.144	9256	915.467	35	1	7	6	2	15	10	9	4	1	1	2	1	1000	0	0	0	0	Clay	Intermediary	Clay	2	Shape U	Spring	Seasonal	Difficult	Individual	Self-consumption and market
MLKLO025	1	Kadiolo	1	0	1	112.757	725.532	46061.4	4.94757	1265.55	1742.84	1681.69	25.9275	46.5507	4.53623	0.847957	9.33333	5.76957	345.307	31993	893.701	300	0	0	0	0	250	4	4	5	3	2	2	1	50	5	5	0	0	Clay	Clay	Intermediary	3	Forme en V	Spring	Seasonal	Difficult	Individual	Self-consumption and market
MLKLO026	1	Kadiolo	0	0	1	112.757	601.041	47600.7	120.94	1069.84	7145.85	762.973	25.25	48	4.33333	0.863	9.41667	5.775	357.697	1765	893.701	40	0	9	10	70	700	17	16	4	2	2	2	6	500	0	0	0	0	Intermediary	Intermediary	Intermediary	2	Forme en V	Spring	Seasonal	Difficult	Individual	Self-consumption and market
MLKLO027	1	Kadiolo	0	0	1	112.757	1199.15	45132.4	0	1279.94	4870.28	4872.75	22.3095	56.3333	4.21429	0.600143	6.45238	5.90476	346.386	2757	920.459	45	2	5	3	0	127	4	4	4	0	2	3	4	40	0	0	0	0	Sand	Intermediary	Sand	3	Shape U	Spring	Seasonal	Easy	Individual	Self-consumption and market
MLKLO028	1	Kadiolo	0	0	1	42.3802	424.42	38430	6.27044	9999.15	15582.2	15579.4	25.3788	48.697	4.81818	0.652182	7.12121	6.01212	325.608	753444	917.51	200	0	15	15	9	30	9	13	5	2	3	2	2	300	0	0	0	0	Sand	Clay	Clay	3	Flat shape	Spring	Seasonal	Easy	Individual	Self-consumption and market
MLKLO029	1	Kadiolo	0	0	1	42.3802	819.396	35639.1	0	1038.28	16603	11667.8	25.6167	46.7333	4.73333	0.6624	6.15	5.92333	341.066	8290	922.094	300	1	7	6	20	150	13	13	2	2	1	4	1	100	0	0	0	0	Clay	Clay	Intermediary	3	Flat shape	Spring	Seasonal	Easy	Individual	Self-consumption and market
MLKLO030	1	Kadiolo	0	0	1	30.7941	505.989	37477.5	0	2732.85	13085.5	12010.3	27.5714	42.2738	4.34524	0.799571	8.19048	5.72143	336.412	7036	926.786	145	4	8	8	0	42	10	8	5	7	2	2	1	70	0	0	0	0	Clay	Clay	Intermediary	3	Flat shape	Spring	Seasonal	Difficult	Individual	Self-consumption
MLKLO031	1	Kadiolo	0	0	1	44.5336	5494.29	41738.6	0	6559.13	19427.9	17753	27.0417	47.2083	4.39583	0.815625	8.20833	5.875	339.983	768	922.094	26	3	17	17	0	85	14	8	6	1	1	2	2	100	0	0	0	0	Clay	Intermediary	Sand	3	Shape U	River/Stream	Seasonal	Easy	Individual	Self-consumption and market
MLKLO032	1	Kadiolo	0	0	1	89.3535	2215.06	2046.61	0	1518.43	6264.2	1340.12	24.0303	48.8939	3.65152	0.471364	5.12121	6.0197	333.142	36883	977.126	200	0	7	7	55	195	10	11	6	0	1	1	1	180	0	0	0	0	Clay	Clay	Sand	3	Shape U	River/Stream	Seasonal	Easy	Individual	Self-consumption and market
MLKLO033	1	Kadiolo	1	1	1	46.7201	1023.31	3388.68	0	8065.81	3826.93	16489.4	27.7333	38.45	5.31667	0.4776	5.36667	5.79	369.387	706	983.45	1500	0	10	10	200	260	15	13	12	5	1	2	2	650	390	250	150	0	Clay	Clay	Sand	3	Shape U	River/Stream	Permanent	Easy	Individual	Self-consumption
MLKLO034	1	Kadiolo	1	1	1	62.2117	1607.86	8262.94	3.26015	1853.65	8806.59	15750.7	32.0467	37.16	4.46667	0.94944	7.78	5.72267	384.074	501852	971.03	2000	4	12	12	105	140	16	14	12	7	1	2	4	800	295	275	130	5	Clay	Clay	Sand	3	Flat shape	River/Stream	Permanent	Easy	Individual	Self-consumption and market
MLKLO035	1	Kadiolo	1	1	1	48.2321	699.155	16049.1	0	6670.54	6001.12	24711.9	28.6667	42.7778	4.5	1.08667	12.1667	5.80556	479	316	1001.75	155	1	6	5	125	90	13	11	9	2	1	5	1	100	50	35	45	15	Clay	Clay	Clay	3	Forme en V	River/Stream	Seasonal	Difficult	Individual	Self-consumption
MLKLO036	0	Kadiolo	1	1	1	48.2321	1160.84	15915.7	18.4998	667.781	9063.86	27712.3	27.9167	47.125	4.66667	1.2	11.9583	5.70417	427.114	613	981.884	10	4	18	18			8	6	2	2	1	4	1	5	3	0	3	5	Intermediary	Intermediary	Intermediary	3	Shape U	River/Stream	Seasonal	Difficult	Individual	Self-consumption
MLKLO037	1	Kadiolo	0	0	1	46.7201	1276.33	11586.8	5.00971	9496.55	15215.4	17785.7	23.8889	48.5	3.44444	0.551667	5.44444	5.83056	358.451	1709	987.29	60	2	15	18	0	200	12	8	5	5	1	1	3	50	0	0	0	0	Intermediary	Clay	Intermediary	2	Shape U	River/Stream	Seasonal	Easy	Collective	Self-consumption and market
MLKLO038	1	Kadiolo	0	0	1	89.3535	1976.21	11170.5	0	1113.73	2734.23	1728.07	34.1893	40.697	10.0855	1.12691	8.96398	6.21215	326.1	484255	951.587	1000	3	12	12	300	150	9	8	6	2	1	4	5	300	0	0	0	0	Intermediary	Intermediary	Intermediary	2	Flat shape	River/Stream	Seasonal	Easy	Both	Self-consumption and market
MLKLO039	1	Kadiolo	1	1	1	46.7201	44.2446	2593.81	0	12456.2	6870.69	16264.2	21.375	53.8155	3.43452	0.450964	5.08929	5.8756	365.063	1001	999.22	2500	0	0	7	200	100	12	10	12	2	4	2	6	200	0	1	10	50	Clay	Clay	Intermediary	2	Flat shape	River/Stream	Permanent	Difficult	Both	Self-consumption and market
MLKLO040	1	Kadiolo	1	1	1	136.6	48.9847	12717.2	0	5912.07	5521.38	18959.2	28.9259	41.1852	4.40741	0.643111	6.33333	5.73333	514.394	24131	1005.35	100	0	0	27	60	30	8	10	6	2	1	4	5	70	0	20	0	40	Clay	Clay	Intermediary	3	Flat shape	River/Stream	Seasonal	Difficult	Both	Self-consumption and market
MLKLO041	1	Kadiolo	0	0	1	44.5336	4801.47	47889.7	4.69863	4238.55	6637.25	6608.04	29.3542	47.5625	3.375	0.543875	7.58333	5.91875	336.513	22619	933.503	50	0	15	15	0	20	12	7	5	2	2	2	6	10	0	0	0	0	Clay	Intermediary	Intermediary	2	Shape U	River/Stream	Seasonal	Difficult	Individual	Self-consumption and market
MLKLO042	1	Kadiolo	0	1	1	44.5336	74.5158	45850	0	1062.07	10280.3	10634.4	25.0167	48.7333	4.2	0.6452	6.88333	5.85667	326.649	171496	912.473	70	0	0	18	0	100	12	12	4	5	1	5	5	100	0	0	1	0	Clay	Intermediary	Clay	2	Shape U	River/Stream	Seasonal	Difficult	Individual	Self-consumption
MLKLO043	0	Kadiolo	0	0	0	44.5336	308.864	52975.7	3.03419	10679.1	18498.4	20566.8	27.0278	46.8889	3.69444	0.807333	9.11111	5.81667	348.957	347	912.473	7	3	3	7			13	10	4	1	1	4	1	20	0	0	0	0	Clay	Clay	Intermediary	2	Shape U	River/Stream	Seasonal	Difficult	Both	Self-consumption and market
MLKLO044	1	Kadiolo	0	0	1	117.291	726.838	4554.83	0	13995.9	4672.34	13686.9	22.0343	53.8088	4.38725	0.527471	5.30882	5.88039	347.209	16810	900.52	120	0	7	7	5	82	21	12	4	4	2	3	5	130	0	0	0	0	Intermediary	Intermediary	Intermediary	2	Flat shape	River/Stream	Seasonal	Easy	Both	Self-consumption and market
MLKLO045	1	Kadiolo	0	0	1	72.5607	2068.77	6741.32	0	15622.1	9238.94	15363.7	24.2564	50.0769	4.64103	0.576231	5.75641	5.83462	363.477	4502	898.694	30	0	11	11	5	35	12	12	3	3	1	1	1	40	0	0	0	0	Intermediary	Intermediary	Intermediary	2	Flat shape	River/Stream	Seasonal	Easy	Both	Self-consumption and market
MLKLO046	1	Kadiolo	1	0	1	44.5336	174.685	44971.7	0	8658.19	401.129	423.335	25.287	48.3704	3.56481	0.434	6.74074	5.96204	339.263	12253	936.281	100	0	12	12			28	17	12	2	2	3	2	60	15	15	0	0	Intermediary	Intermediary	Intermediary	2	Flat shape	River/Stream	Permanent	Easy	Collective	Self-consumption
MLKLO047	1	Kadiolo	0	0	1	44.5336	63.6874	39387.6	0	1010.64	349.655	1017.74	24.6667	49.7949	4.0641	0.449308	5.35897	6.08205	342.85	2666	936.281	500	0	0	0	5	700		12	3	1	3	3	1	100	0	0	0	0	Intermediary	Intermediary	Intermediary	2	Flat shape	Other	Seasonal	Easy	Both	Self-consumption and market
MLKLO048	1	Kadiolo	0	0	1	44.5336	352.918	52750	0	12849	13173.9	463.408	30.4483	43.1782	5.41954	0.519759	7.11494	6.08621	313.578	46588	949.489	1000	0	14	14	70	200	19	12	7	1	1	3	3	150	0	0	0	0	Intermediary	Intermediary	Intermediary	2	Flat shape	River/Stream	Seasonal	Easy	Both	Self-consumption and market
MLKLO049	1	Kadiolo	1	0	1	42.3802	3544.62	25861.9	0	187.816	13379.9	214.418	20.9744	55.2179	3.47436	0.451077	5.52564	5.92051	338.405	23148	924.872	80	0	16	16	10	100	23	17	8	2	4	2	1	100	0	3	0	0	Intermediary	Intermediary	Intermediary	2	Flat shape	River/Stream	Seasonal	Easy	Both	Self-consumption and market
MLKLO050	1	Kadiolo	0	0	1	44.5336	1147.37	43574.9	0	7402.07	1451.75	1512.52	28.0909	46.1515	3.75758	0.454818	7.63636	5.80909	336.006	14486	936.281	150	0	3	16	0	80	26	16	8	1	1	2	2	25	0	0	0	0	Intermediary	Intermediary	Intermediary	2	Flat shape	River/Stream	Seasonal	Easy	Individual	Self-consumption and market
MLKLO051	0	Kadiolo	1	1	1	62.2117	842.461	13709.3	67.6943	1023.08	14334.3	15740.9	25.3889	48.25	2.77778	0.399167	4.88889	5.67222	401.877	266032	971.03	100	0	22	22	24	0	28	16	12	2	4	2	1	30	5	5	2	2	Intermediary	Intermediary	Intermediary	2	Flat shape	River/Stream	Permanent	Easy	Collective	Self-consumption and market
MLKLO052	1	Kadiolo	1	1	1	48.2321	2268.42	12497.6	110.297	3889.37	3297.92	20012.4	32.0769	36.4615	5.69231	1.16077	11.7564	5.84615	478.023	5872	1005.35	250	1	4	0	90	60	26	13	12	2	5	1	1	25	5	5	5	5	Intermediary	Intermediary	Intermediary	1	Flat shape	River/Stream	Permanent	Easy	Both	Self-consumption and market
MLKLO053	0	Kadiolo	1	1	1	46.7201	319.071	4483.42	0	4702.47	4672.25	15029.4	26.0667	50.4667	3.4	0.437	5.5	5.7	445.329	2291	1005.35	150	2	4	0	200	0	26	23	12	2	4	2	1	40	4	3	10	10	Clay	Clay	Intermediary	2	Flat shape	River/Stream	Permanent	Easy	Both	Self-consumption and market
MLSKO001	1	Sikasso	0	0	1	36.7641	2895.92	11995.9	102.074	3470	19745	3058.52	28.4167	42.3333	16.8333	1.59	14.6667	5.53333	391.678	82	968.411	200	7	7	7	250	613	24	20	12	1	1	1	1	1000	0	0	0	0	Clay	Intermediary	Intermediary	2	Flat shape	Spring	Permanent	Non-existent	Both	Self-consumption and market
MLSKO002	1	Sikasso	1	0	1	36.7641	1646.4	10665.3	71.415	11027.3	11141.1	11160.2	25.7222	41.0139	11.4583	1.01075	7.76389	5.92083	330.515	536	889.109	100	4	4	4	100	200	24	20	6	1	2	1	1	100	0	50	0	0	Clay	Clay	Clay	3	Shape U	Spring	Seasonal	Easy	Individual	Self-consumption and market
MLSKO003	1	Sikasso	0	1	1	42.3104	124.222	15448.6	0	7743.29	7804.15	7834.41	23.3222	44.2444	4.84444	0.586733	7.37778	5.85889	338.82	36609	939.401	45	0	0	0	300	200	20	18	12	1	1	1	3	100	0	0	50	0	Clay	Clay	Sand	2	Flat shape	Spring	Permanent	Non-existent	Individual	Self-consumption and market
MLSKO004	1	Sikasso	1	0	1	59.6911	0	15401.2	0	214.828	6506.86	15510.1	23.1667	42.2222	4.5	1.15	11.3333	5.56667	381.037	7192	832.934	100	0	0	0	50	157	24	20	5	7	2	2	1	150	50	50	0	0	Clay	Clay	Intermediary	2	Flat shape	River/Stream	Seasonal	Non-existent	Collective	Self-consumption and market
MLSKO005	1	Sikasso	1	1	1	59.6911	543.143	11700.8	0	741.242	7377.73	11695.2	17.5321	51.4487	3.91026	0.433923	4.91667	5.76154	350.097	54119	897.512	40	19	7	7	100	209	24	20	4	1	2	1	2	300	0	10	0	100	Clay	Intermediary	Intermediary	2	Shape U	Spring	Seasonal	Easy	Individual	Self-consumption and market
MLSKO006	1	Sikasso	0	0	1	25.5961	1580.46	37704.7	0	12289	9071.92	18831	29.891	40.75	4.45513	0.5235	6.71795	5.94615	321.237	386737	991.01	1000	4	4	0	100	250	32	28	7	3	1	1	1	100	0	0	0	0	Clay	Clay	Clay	2	Flat shape	Spring	Seasonal	Non-existent	Individual	Self-consumption and market
MLSKO007	1	Sikasso	0	0	1	40.8589	653.785	13.1094	1.3811	19814.6	19873.8	19837.7	24.4074	44.8642	4.48148	0.508852	6.87654	5.94136	341.557	6586	922.818	1000	0	0	0	0	616	24	20	7	2	3	2	3	300	0	0	0	0	Clay	Clay	Clay	2	Flat shape	Spring	Seasonal	Non-existent	Collective	Self-consumption and market
MLSKO008	1	Sikasso	1	1	1	30.973	357.782	0	0	4152.07	5919.8	5887.27	20.4762	53.4762	4.30952	0.668714	7.13095	5.64405	422.993	18004	1010.57	70	1	6	6	50	30	24	20	12	2	1	2	2	20	0	10	10	0	Clay	Clay	Clay	2	Flat shape	Spring	Permanent	Non-existent	Individual	Self-consumption and market
MLSKO009	1	Sikasso	0	1	1	36.4824	1992.63	20653.3	0	2296.26	2513.95	2296.26	25.2759	42.023	4.2069	0.525862	7.22989	5.80575	313.259	1065074	889.779	150	0	3	0	50	250	14	13	9	5	2	2	5	90	0	0	5	5	Clay	Clay	Intermediary	2	Shape U	River/Stream	Seasonal	Difficult	Individual	Self-consumption and market
MLSKO010	1	Sikasso	0	0	1	59.6911	403.582	3877.86	0	6587.08	4873.03	6696.02	20.2222	46.2963	3.88889	0.605444	6.38889	5.73148	344.452	28375	800.323	1000	50	6	5	50	100	8	6	3	2	1	3	4	100	0	0	0	0	Clay	Clay	Intermediary	2	Forme en V	River/Stream	Seasonal	Difficult	Individual	Self-consumption and market
MLSKO011	1	Sikasso	1	1	1	35.2055	562.187	9410.03	10.4119	24577.5	30331.1	30377	24.4667	49.7667	3.53333	0.3782	5.26667	5.84333	422.804	15483	1000.22	100	0	8	8	120	30	8	5	4	4	1	6	2	20	1	7	8	9	Clay	Clay	Intermediary	3	Shape U	River/Stream	Seasonal	Easy	Individual	Self-consumption and market
MLSKO012	1	Sikasso	1	1	1	35.2055	140.893	106.801	6.16167	19159.1	19322.2	19294.5	28.4667	47.1667	3.23333	0.5082	4.9	5.68333	470.23	35042	1001.59	1000	0	40	40	15	5	8	6	12	2	6	2	1	20	5	8	13	10	Clay	Clay	Intermediary	1	Shape U	River/Stream	Permanent	Easy	Individual	Self-consumption
MLSKO013	1	Sikasso	1	1	1	35.2055	1039.04	3807.82	0.0567152	9501.98	19655.6	19749.1	25.7778	52.1111	3.11111	0.37	3.38889	5.77222	379.711	223874	1023.92	200	0	22	19	30	20	8	4	12	1	1	1	1	30	10	15	3	10	Clay	Intermediary	Intermediary	2	Shape U	River/Stream	Permanent	Easy	Individual	Self-consumption and market
MLSKO014	1	Sikasso	1	1	1	136.6	1050.26	1665.98	0	15200.3	25584.6	25664.8	25.7302	46.4524	3.37302	0.626238	7.03968	5.66508	366.043	1083739	1032.35	150	0	9	6	70	0	11	9	12	1	2	1	1	8	0	1	2	0	Intermediary	Clay	Intermediary	2	Shape U	River/Stream	Permanent	Difficult	Individual	Self-consumption
MLSKO015	1	Sikasso	1	1	1	42.3104	907.779	9383.33	42.6855	1361.66	1421.71	1451.76	22.4762	52.6667	3.35714	0.496	6.42857	5.72857	351.035	53378	939.401	700	0	1	0	50	150	9	8	4	5	1			70	4	1	6	6	Intermediary	Intermediary	Clay	2	Forme en V	River/Stream	Seasonal	Easy	Individual	Self-consumption and market
MLSKO016	1	Sikasso	1	1	1	42.3104	255.359	18380.8	0	10654.1	10715.5	10746.3	24.9815	49.0741	4.2037	0.641556	7.18519	5.82593	342.682	7188	939.401		0	5	4	5	15	10	7	5	6	1	4	4	7	0	3	2	2	Clay	Clay	Intermediary	3	Shape U	River/Stream	Seasonal	Difficult	Individual	Self-consumption
MLSKO017	1	Sikasso	1	1	1	30.973	227.548	11683.3	1.61756	6252.56	11509	11839.4	28.4815	46.3519	3.94444	0.897333	9.90741	5.65	407.328	51401	987.537	100	0	13	14	140	60	11	11	4	6	3	1	2	60	0	2	40	40	Clay	Clay	Intermediary	3	Shape U	River/Stream	Seasonal	Easy	Individual	Self-consumption
MLSKO018	1	Sikasso	1	1	1	30.973	641.508	1528.75	0	2796.09	2845.35	2824.74	22.125	52.3333	3.97917	0.65325	7.20833	5.61042	421.907	51443	998.537	150	2	3	4	200	400	20	8	4	6	1			150	0	100	3	3	Intermediary	Intermediary	Intermediary	3	Shape U	River/Stream	Seasonal	Easy	Both	Self-consumption and market
MLSKO019	1	Sikasso	1	0	1	31.879	128.661	282.997	0	477.608	436.828	397.111	21.5208	55.1562	3.6875	0.560438	6.01042	5.76667	458.881	20146	1002.38	100	2	1	1	70	30	20	8	5	1	2	2	1	150	20	0	0	0	Clay	Clay	Clay	3	Shape U	River/Stream	Seasonal	Easy	Both	Self-consumption and market
MLSKO020	1	Sikasso	0	1	1	148.968	64.5841	12706.4	0	4976.47	8276.47	3825.36	24.0667	49.6333	3.51667	0.4145	5.65	5.89167	423.502	756	994.335	400	9	23	18	100	200	16	8	3	2	3	2	2	50	0	0	6	0	Clay	Clay	Clay	2	Shape U	River/Stream	Seasonal	Easy	Both	Self-consumption and market
MLSKO021	1	Sikasso	0	0	1	39.0428	644.689	9870.06	0	12415.5	8110.3	15010.6	21.8333	42.8889	4.13889	0.507083	5.625	5.76389	314.344	22256	800.323	150	3	6	3	30	200	20	8	5	2	1	2	3	15	0	0	0	0	Clay	Clay	Clay	3	Flat shape	River/Stream	Seasonal	Easy	Both	Self-consumption and market
MLSKO022	1	Sikasso	1	0	1	36.7641	2423.92	12921.3	0	11608.1	14201.7	11647.8	24.7411	43.383	12.2482	1.40681	8.92908	5.82979	308.009	167803	931.014	80	2	6	8	20	40	20	8	5	2	5	4	4	111	0	1	0	0	Clay	Clay	Clay	3	Shape U	River/Stream	Seasonal	Difficult	Both	Self-consumption
MLSKO023	1	Sikasso	1	1	1	33.7129	26.9531	25820	0	11592.6	44903.4	44899.7	23.5556	49.6667	3.11111	0.320667	5.22222	5.67222	378.847	60569	918.663	60	1	21	20	50	0	20	8	5	5	1	2	3	20	0	5	2	2	Clay	Clay	Clay	3	Flat shape	River/Stream	Seasonal	Easy	Both	Self-consumption and market
MLSKO024	1	Sikasso	0	0	1	38.9676	227.083	22616.4	0	1257.5	1187.29	1132.13	20.5	45.8733	4.38	0.48204	5.46667	5.86933	324.845	54708	807.559	100	1	1	1	10	80	16	8	4	1	1	1	1	100	0	0	0	0	Clay	Clay	Clay	3	Flat shape	River/Stream	Seasonal	Easy	Both	Self-consumption and market
MLSKO025	1	Sikasso	0	1	1	136.6	1199.58	2844.94	0.905475	6674.47	6623.68	6571.34	28.1111	51.9167	3.52778	0.489333	5.25	5.79167	487.374	431	1004.5	30	3	12	16	450	50	20	8	6	2	1	4	5	25	0	0	10	0	Clay	Clay	Clay	3	Shape U	Other	Seasonal	Easy	Both	Self-consumption
MLSKO026	1	Sikasso	0	1	1	58.4556	898.258	14137.9	16.3506	7954.24	30003.8	7818.22	19.971	48.2826	5.23913	0.783304	6.18841	5.65942	339.236	38710	1020.45	100	1	3	3	0	40	14	26	5	2	5	1	1	55	0	0	1	0	Intermediary	Intermediary	Intermediary	3	Flat shape	Spring	Seasonal	Easy	Individual	Self-consumption and market
MLSKO027	1	Sikasso	1	1	1	36.7641	246.864	21856.3	0	6971.47	28208.2	6698.5	28.7569	43.8715	14.5903	1.54729	11.4167	6.06667	310.438	3479536	951.002	1000	0	15	16	80	150	4	3	3	2	1	1	1	2300	1	0	0	46	Intermediary	Intermediary	Intermediary	3	Flat shape	River/Stream	Seasonal	Easy	Collective	Self-consumption and market
MLSKO028	0	Sikasso	1	1	1	136.6	255.983	74.3969	115.038	284.62	15674.4	12419.5	25.1	48.9167	3.3	0.3956	4.88333	5.80833	440.36	16593	1044.83	200	0	15	12	1000	1500	4	6	8	2	2	1	2	60	0	60	60	0	Intermediary	Intermediary	Sand	2	Flat shape	Spring	Seasonal	Easy	Individual	Self-consumption and market
MLSKO029	0	Sikasso	1	0	1	62.0873	923.869	19329.6	0	10929.1	18123.7	10311	28.9667	37.9	5	1.352	13.8333	5.58	519.103	10806	1011.44	5	1	9	8	47	0	25	25	2	2	1	3	2	3	1	1	0	0	Intermediary	Intermediary	Sand	2	Shape U	Spring	Seasonal	Difficult	Individual
MLSKO030	1	Sikasso	0	0	1	75.4047	726.738	45304.8	0	2413.16	2453.61	2538.85	22.6667	43.6609	6.94828	0.466966	5.72414	5.88218	319.714	288534	800.38	300	5	5	0	15	500	9	8	5	2	1	1	1	1000	0	0	0	0	Clay	Clay	Intermediary	3	Flat shape	Spring	Seasonal	Easy	Individual	Self-consumption and market
MLSKO031	1	Sikasso	1	1	1	59.6911	2729.58	2831.67	0	2774.36	2881.5	2926.48	19.058	50.7029	3.98551	0.545435	6.16667	5.72536	358.652	16352	880.805	600	4	4	0	22	30	13	5	10	3	1	1	2	80	3	3	20	1	Clay	Clay	Sand	3	Shape U	Spring	Seasonal	Non-existent	Both	Self-consumption and market
MLSKO032	1	Sikasso	1	0	1	136.6	144.341	5962.45	0	656.753	769.433	644.558	30.7593	47.4074	4.31481	0.696778	6.81481	5.79815	517.33	16343	1009	65	0	0	0	350	650	12	8	12	2	1	3	1	800	200	45	0	0	Intermediary	Clay	Sand	3	Shape U	River/Stream	Permanent	Easy	Individual	Self-consumption
MLSKO033	0	Sikasso	1	0	1	42.3104	224.188	11050.3	0	4857.22	4897.26	4932.43	22.6389	47.9444	4.11111	0.544833	6.80556	5.70556	368.53	52308	939.401	260	0	10	10	160	100	12	10	12	1	1	11	1	500	65	80	0	0	Sand	Clay	Clay	3	Shape U	Spring	Permanent	Easy	Individual	Self-consumption
MLSKO034	1	Sikasso	1	0	1	42.3104	1671.3	14778.6	0	9287.46	9403.59	9446.16	29.7568	42.4459	5.997	0.973468	11.0345	5.6521	441.571	2341	962.639	250	0	10	10	865	560	12	10	12	4	2	3	1	1200	200	0	0	0	Intermediary	Clay	Clay	3	Shape U	River/Stream	Permanent	Easy	Individual	Self-consumption and market
MLSKO035	0	Sikasso	1	0	1	148.968	39.4159	18132.6	0	7602.76	13817.2	6717.64	33.6667	36.125	4.95833	0.901	11.5	5.95	485.061	1286	994.335	60	0	25	25	68	52	12	11	12	3	1	2	2	120	60	40	0	0	Clay	Clay	Sand	3	Shape U	River/Stream	Permanent	Easy	Both	Self-consumption and market
MLSKO036	1	Sikasso	0	0	1	58.4556	5.96592	6742.43	0	0	22421	0	26.1972	41.0634	8.50939	0.945282	7.99765	5.32347	333.102	273904	968.411	1000	1	9	8	817	333	14	10	9			1	1	1870	0	0	0	0	Clay	Clay	Intermediary	3	Shape U	River/Stream	Seasonal	Easy	Individual	Self-consumption and market
MLSKO037	0	Sikasso	1	0	1	243.765	391.363	7526.34	15.5453	9119.36	5018.93	8222.71	25.3043	45.8406	4.12319	0.526478	5.9058	5.85652	383.475	265834	1002.45	100	0	17	17	5	30	12	8	5	2	1	1	3	150	13	5	0	0	Sand	Clay	Sand	3	Shape U	River/Stream	Seasonal	Easy	Individual	Self-consumption and market
MLSKO038	0	Sikasso	1	1	1	148.968	308.483	15246.7	2.23122	4582.57	12039.6	3811.12	30.5556	40.9444	4.66667	0.674	8	5.91667	474.69	3759	994.335	100	0	20	20	32	0	14	12	12	2	1	4	2	15	8	4	3	2	Intermediary	Clay	Sand	3	Flat shape	Spring	Permanent	Easy	Individual	Self-consumption and market
MLSKO039	0	Sikasso	1	1	1	27.2699	949.574	14438.3	0	28125	36895.8	36949.1	21.5833	53.0833	3.05556	0.429167	6.02778	5.68333	402.347	18023	966.193	200	0	0	0	76	56	10	9	7	2	1	2	5	180	80	45	35	12	Clay	Clay	Clay	3	Shape U	River/Stream	Seasonal	Difficult	Individual	Self-consumption and market
MLSKO040	0	Sikasso	1	1	1	62.0873	447.17	11472	1.05037	163.951	9523.45	920.333	31.6333	36.6333	4.86667	0.7938	9.06667	5.77333	442.845	6398	1001.87	15	0	18	18	105	75	12	11	12	1	1	2	1	200	90	40	160	140	Intermediary	Clay	Clay	3	Shape U	River/Stream	Permanent	Easy	Individual	Self-consumption and market
MLSKO041	1	Sikasso	0	0	1	44.5336	18.336	52624.4	7.94405	9593.25	17723.3	19762.2	22.6667	52.9	4.06667	0.7624	7.83333	5.77	347.191	4468	912.473	100	1	5	5	200	100	26	14	4	2	1	1	2	250	0	0	0	0	Sand	Intermediary	Clay	2	Flat shape	River/Stream	Seasonal	Difficult	Individual	Self-consumption and market
MLSKO042	1	Sikasso	1	1	1	25.5961	173.163	24718.9	0.137591	4872.4	16791.5	16226.9	31.875	36.4583	12.5208	1.355	15.7083	5.69792	475.974	14222	1011.44	45	0	15	15	20	10	22	16	12	2	1	2	2	5	0	5	3	0	Intermediary	Intermediary	Clay	2	Shape U	Spring	Permanent	Difficult	Both	Self-consumption and market
MLSKO043	1	Sikasso	1	1	1	25.5961	536.785	27339.6	0	5261.61	9061.62	21644.4	22.5185	46.537	7.2037	0.370111	5.5	5.8963	350.407	1527	994.172	800	0	0	8	60	120	11	9	5	2	5	4	1	80	0	50	2	0	Clay	Intermediary	Sand	2	Shape U	River/Stream	Seasonal	Difficult	Both	Self-consumption and market
MLSKO044	1	Sikasso	0	1	1	25.5961	323.409	30896.8	0	4794.87	4472.84	24775.6	29.0627	38.5269	5.36738	0.639161	8.22581	5.82097	331.977	215796	991.286	400	7	10	10	0	100	20	16	4	1	1	2	11	70	0	0	23	0	Intermediary	Clay	Intermediary	2	Flat shape	River/Stream	Seasonal	Difficult	Individual	Self-consumption and market
MLSKO045	1	Sikasso	0	1	1	243.765	167.736	12530.7	0	12165.7	11096.2	11033.5	23.7889	51.1667	3.71111	0.403867	5.65556	5.97556	415.247	1222	994.335	150	5	20	20	100	50	10	8	12	0	1	1	1	22	0	0	10	22	Clay	Intermediary	Clay	3	Shape U	River/Stream	Permanent	Easy	Both	Self-consumption and market
MLSKO046	1	Sikasso	1	0	1	30.973	1502.07	6245.17	6.25214	1146.27	8367.76	8436.75	26.3889	51	4	0.675	7.80556	5.53611	422.967	703	1016.84	60	0	7	7	50	50	18	12	5	1	1	2	1	11	1	5	0	0	Clay	Intermediary	Clay	2	Shape U	River/Stream	Seasonal	Difficult	Both	Self-consumption and market
MLSKO047	0	Sikasso	0	1	1	30.973	1416.49	6996.23	0	817.987	6848.28	7359.93	26.75	49.5833	3.875	0.69275	6.83333	5.5875	439.003	1096	998.537	100	1	7	7	10	0	10	8	5	2	1	4	1	50	0	0	50	0	Intermediary	Intermediary	Clay	2	Shape U	River/Stream	Seasonal	Easy	Individual	Self-consumption and market
[truncated: 18 more columns]

## Sheet: Sierra Leone
CODE_IV	Rice	Vegetable	Othcrop	Ause	Pavedrd	Othroad	Settlement	Ricemill	Market	Rainfall	Elevation	Popden	Flowacc	exbas30	nto20	orcarb30	pH	sand30	clay30	IVarea	Rsvegarea	Dsvegarea	Rsocroarea	Dsocroarea	DistR	IVmarketdis	Vilgmarketdis	Male	Female	Widthest	Watflodur	wtablemb	wtablemf	Access	Shape	Soilbot	Soilfring	Soilupslop	Watersou	Waterdur	Drainage	Exploitation	objective	IVmarket	Vilgmarket	Agrisupport	Seeds	Otherinput	Ethnig
SLBO001	1	1	0	1	132.172	0	0	112.898	27951.4	1019.97	85.5022	515.866	2543	3.66667	1.285	15.5	5.58333	64.3333	21.6667	5.31	0	4	0	0	1	2	2	4	11	60	12	1	1	Dirt road	Shape U	Clay	Clay	Clay	River/Stream & rainfall	Permanent	Easy	Collective	Self-consumption and market	Dirt road	Dirt road	None	In the village	In the village	Limba
SLBO002	1	1	0	1	67.5497	19.3975	10.9671	457.488	28209.3	1019.97	83.9704	515.866	3446	4.11111	1.29333	15.1111	5.75556	63.3333	22.8333	6	0	3	0	0	1	2	1	38	30	75	12	1	1	Paved road	Shape U	Intermediary	Clay	Intermediary	Spring & rainfall	Permanent	Easy	Collective	Self-consumption and market			Extension service/Resarch inst	51-100 km	at 25-50 km	Mende
SLBO003	0	1	0	1	2.6649	0	0	233.198	29221	1032.15	86.0442	515.866	1599	5.11111	1.42667	16.5556	5.67778	51.6667	29.5556	7	0	2.4	0	0	1	2	2	20	15	45	12	2	1	Dirt road	Shape U	Intermediary	Clay	Intermediary	River/Stream & rainfall	Permanent	Difficult	Collective	Self-consumption and market			Extension service	at ≤ 25km	at ≤ 25km	Tenue
SLBO004	1	1	0	1	514.402	0	0	5.89115	29111.7	1032.15	82.8177	515.866	5146	4.44444	1.60667	19.2222	5.48889	57.8889	26.2222	3.894	0	2.34	0	0	1	2	2	8	13	55	9	1	1	Dirt road	Shape V	Clay	Clay	Clay	River/Stream & rainfall	Temporary/irregular	Easy	Individual	Self-consumption and market	Dirt road	Dirt road	None	In the village	In the village	Mende
SLBO005	1	1	0	1	539.335	0	5.14484	451.255	28603.1	1032.15	83.9121	515.866	6030	4	1.61	20	5.25	59.3333	26	4.5678	0	4.5678	0	0	1	1	1	13	9	70	9	1	1	Dirt road	Shape V	Sand	Intermediary	Intermediary	River/Stream & rainfall	Temporary/irregular	Easy	Individual	Self-consumption and market			None	In the village	In the village	Limba
SLBO006	1	1	0	1	9.80766	0	42.3268	2249.06	33006.3	1019.97	98.6396	515.866	495	5.33333	1.72	21	5.13333	58	26.3333	4.9053	0	2.1	0	0	1	5	5	22	8	30	9	4	1	Dirt road	Shape U	Sand	Clay	Sand	River/Stream & rainfall	Temporary/irregular	Easy	Individual	Self-consumption and market	Dirt road	Dirt road	None	In the village	In the village	Mende
SLBO007	1	1	0	1	0	0.546379	58.7349	2346.43	32818.8	1019.97	95.1623	515.866	3610	5.11111	1.66667	20.1111	5.13333	57.8333	26.3333	4.9	0	2	0	0	1	5	5	15	7	30	8	1	1	Dirt road	Shape U	Intermediary	Intermediary	Intermediary	River/Stream & rainfall	Temporary/irregular	Difficult	Collective	Self-consumption and market	Dirt road	Dirt road	Extension service	In the village	at 25-50 km	Mende
SLBO012	1	0	0	1	67.7969	294.544	354.016	16604.9	46613.9	1027.44	94.4972	62.1839	807	5.16667	1.945	23	5.28333	58.8333	26.1667	4.133	0	0	0	0	2	2	15	1	0	70	8	1	1	Path	Flat shape	Clay	Clay	Clay	River/Stream & rainfall	Temporary/irregular	Easy	Individual	Self-consumption and market	Path	Dirt road	Extension service	at 25-50 km	at 25-50 km	Mende
SLBO014	1	1	0	1	5.29359	151.741	213.434	26347.7	56262.6	1003.75	110.18	28.7629	2048	5.16667	2.1825	26.1667	5.38333	57.5833	27	2.434	0	2	0	0	1	29	29	30	90	200	6	1	1	Dirt road	Flat shape	Clay	Clay	Clay	River/Stream & rainfall	Seasonal	Difficult	Collective	Market			NGO	at ≤ 25km	at 25-50 km	Mende
SLBO015	1	0	0	1	546.603	0	429.201	25793	55509	1003.75	107.307	28.7629	2373	4.83333	2.005	23.5833	5.23333	58.3333	25.3333	8.06	0	0	0	0	2	2	18	8	4	120	10	1	1	Path	Flat shape	Clay	Clay	Clay	River/Stream & rainfall	Temporary/irregular	Easy	Individual	Self-consumption	Dirt road	Dirt road	None	In the village	In the village	Mende
SLBO016	1	0	0	1	1993.19	2.95493	1290.33	24365.5	54619.1	1003.75	105.105	28.7629	1367	4.25	1.925	22.9167	5.225	59.0833	25.9167	9.7613	0	0	0	0	0	2	3	6	4	45	9	2	1	Dirt road	Shape U	Clay	Clay	Clay	River/Stream & rainfall	Temporary/irregular	Easy	Collective	Self-consumption	Dirt road	Dirt road	None	at ≤ 25km	at ≤ 25km	Mende
SLBO018	1	0	0	1	3178.64	53.7807	851.121	17357.2	46155.5	1027.44	94.6206	62.1839	1458	5.22222	1.62	23.4444	5.13333	61.8889	24.2222	7.855	0	0	0	0	2	15	17	18	10	80	9	1	1	Path	Shape V	Intermediary	Intermediary	Intermediary	River/Stream & rainfall	Temporary/irregular	Difficult	Collective	Self-consumption	Dirt road	Dirt road	None	In the village	In the village	Mende
SLBO019	1	0	0	1	8596.78	98.791	111.159	15816.8	46809.1	1001.97	112.306	69.8725	2300	5.46667	1.738	21.4667	5.20667	61.4	24.3333	3.145	0	0	0	0	4	5	3	8	2	46	9	1	1	Path	Shape V	Intermediary	Intermediary	Intermediary	River/Stream & rainfall	Temporary/irregular	Easy	Individual	Self-consumption	Dirt road	Dirt road	None	In the village	In the village	Mende
SLBO023	1	0	0	1	16843.2	0	878.287	9334.72	46014.3	967.448	129.84	63.6171	14170	4.66667	1.95	22.5556	5.23333	52.6667	31	4.5115	0	0	0	0	1	15	4	13	7	70	10	4	2	Dirt road	Flat shape	Sand	Sand	Sand	River/Stream & rainfall	Seasonal	Difficult	Collective	Self-consumption	Dirt road	Dirt road	Extension service	at 25-50 km	at 25-50 km	Mende
SLBO026	1	0	0	1	22649.2	0	848.327	12506.9	49280	985.725	298.22	85.7573	720	3.83333	2.375	24.6667	5.31667	55.6667	26.6667	4.29	0	0	0	0		38	36	13	7	120	12	1	1	Dirt road	Shape U	Clay	Clay	Clay	River/Stream & rainfall	Permanent	Easy	Collective	Self-consumption			None	In the village	In the village	Mende
SLBO027	1	0	0	1	21813.7	0	324.68	12661.7	52440	985.725	336.793	85.7573	979	7.16667	2.34	25	5.5	51.6667	27.8333	8.47	0	0	0	0	0	42	42	1	0	140	12	2	2	Dirt road	Shape U	Clay	Clay	Clay	River/Stream & rainfall	Permanent	Easy	Individual	Self-consumption	Dirt road	Dirt road	NGO	at 25-50 km	at 25-50 km	Mende
SLBO029	1	1	0	1	1293.41	0	0	4071.28	20950.1	1001.85	84.4181	164.308	3344	5.4	2.094	22.4	5.19333	59.0667	26.2	8.77	0	8.77	0	0	0	9	9	15	12	48	10	0	1	Dirt road	Shape U	Clay	Clay	Clay	River/Stream & rainfall	Temporary/irregular	Easy	Collective	Market	Dirt road	Dirt road	None	In the village	In the village	Mende
SLBO034	1	1	0	1	96.8667	255.218	317.582	3415.6	24199.6	1001.85	91.7189	164.308	1413	6.66667	1.795	22.5	5.08333	62.6667	23	4.59	0	2.45	0	0	2	8	9	15	5	45	10	1	1	Path	Shape V	Clay	Clay	Clay	River/Stream & rainfall	Seasonal	Difficult	Both	Self-consumption	Dirt road	Dirt road	None	In the village	In the village	Mende
SLBO037	1	0	0	1	12179.8	0	2217.52	25248.9	28852.5	1010.2	55.6514	48.9699	681	5.5	2.1	26.6667	5.2	59.5	24.5	3.419	0	0	0	0	0	24	25	6	1	130	9	1	1	Dirt road	Flat shape	Clay	Clay	Clay	River/Stream & rainfall	Seasonal	Easy	Individual	Self-consumption	Dirt road	Dirt road	None	In the village	In the village	Mende
SLBO039	1	0	0	1	5428.17	103.231	159.629	36899.2	27714.4	963.299	38.7987	48.9699	4244	8.66667	1.91	24	5.15	65	21.8333	2.86	0	0	0	0	1	2	3	18	4	75	9	2	2	Path	Shape U	Clay	Clay	Clay	River/Stream & rainfall	Seasonal	Easy	Individual	Self-consumption			NGO	In the village	In the village	Mende
SLBO040	1	0	0	1	7189.19	461.568	0	35139.2	25811.3	963.299	33.1071	48.9699	357	6.33333	1.69	23.5	5.18333	61.1667	24.8333	4.45	0	0	0	0	1	3	2	18	7	120	12	3	2	Dirt road	Shape U	Clay	Sand	Clay	River/Stream & rainfall	Permanent	Easy	Individual	Self-consumption	Dirt road	Dirt road	None	In the village	In the village	Mende
SLBO042	1	1	0	1	1.7559	0	6.39604	88.0613	27389.2	1013.65	99.8995	159.293	4552	5	1.8	19.8333	5.2	58	25.8333	6.49		6.49	0	0	0	1	1	8	2	200	9	4	6	Paved road	Shape U	Intermediary	Intermediary	Intermediary	River/Stream & rainfall	Seasonal	Difficult	Individual	Self-consumption	Paved road	Paved road	NGO	In the village	In the village	Mende
SLBO043	1	1	0	1	0	0.5652	14.4471	808.39	33190.2	998.786	103.736	159.293	3514	3.77778	1.70333	19.7778	5.28889	57.1111	27.7778	3.84	0	2	0	0	0	0	0	10	7	70	12	4	4	Paved road	Shape U	Clay	Clay	Clay	River/Stream & rainfall	Permanent	Easy	Collective	Market	Dirt road	Dirt road	None	In the village	In the village	Mende
SLBO045	1	1	0	1	213.845	20.8206	13.8877	4396.46	29631.7	998.786	108.114	159.293	158	5.33333	1.7	23.6667	5.23333	53.3333	30.1667	2.25	0	1	0	0	2	7	7	8	2	30	6	2	2	Path	Shape U	Clay	Clay	Clay	River/Stream & rainfall	Seasonal	Easy	Individual	Self-consumption	Paved road	Paved road	None	In the village	In the village	Mende
SLBO046	1	0	0	1	751.188	6.43094	196.603	6655.86	27460.6	986.474	113.679	159.293	3652	5	1.75	21.5556	5.22222	60.2222	25.1111	4.45	0	0	0	0	0	30	30	5	5	210	10	1	1	Dirt road	Shape V	Clay	Clay	Clay	River/Stream & rainfall	Seasonal	nd	Collective	Self-consumption	Paved road	Paved road	None	In the village	In the village	Mende
SLBO047	1	0	0	1	6829.65	0	754.657	9761.28	28691.2	975.357	129.163	159.293	1191	5.55556	1.77333	20.1111	5.13333	61.8889	23.3333	2.28	0	0	0	0	2	7	7	10	5	200	2	1	1	Path	Shape V	Clay	Clay	Clay	River/Stream & rainfall	Seasonal	Easy	Individual	Self-consumption	Dirt road	Dirt road	None	In the village	In the village	Mende
SLBO048	1	0	0	1	19303	203.184	656.133	10932	34852.9	953.997	226.377	86.5932	735	6.66667	2.04	22.5	5.33333	59.3333	24	2.51	0	0	0	0	1	2	0	20	5	200	12	4	4	Dirt road	Shape V	Clay	Clay	Sand	River/Stream & rainfall	Permanent	Easy	Individual	Self-consumption			None	In the village	In the village	Mende
SLBO053	1	1	0	1	13.7415	0	180.55	17881.1	46862.7	1021.31	74.6731	42.4181	1059	5.77778	1.96333	22.2222	5.13333	62.5556	23	2.94	0	0.2	0	0	2	15	15	3	1	75	9	3	3	Dirt road	Shape U	Sand	Sand	Sand	River/Stream & rainfall	Seasonal	Difficult	Individual	Self-consumption	Dirt road	Dirt road	None	In the village	In the village	Mende
SLBO055	1	1	0	1	11.7819	41.4229	0	3488.01	33129	1032.15	94.4836	515.866	1698	5	1.71	21.6667	5.13333	63	24.6667	1.7	0	1.7	0	0	0	3	3	2	2	40	9	2	2	Paved road	Shape U	Clay	Clay	Clay	River/Stream & rainfall	Seasonal	Difficult	Individual	Self-consumption			None	In the village	In the village	Mende
SLBO056	1	1	1	1	5.85271	0.569927	15.503	24155.9	386.385	962.702	75.5688	86.0441	4702	5.11111	1.65667	22	5.3	54.1111	28.1111	4.39	0	2	0	1	1	1	1	30	20	100	9	2	2	Paved road	Shape U	Clay	Clay	Clay	River/Stream & rainfall	Seasonal	Difficult	Collective	Market			None	In the village	In the village	Mende
SLBO057	1	0	0	1	4867.89	0	630.224	23436.8	5051.25	962.702	89.8489	86.0441	614	5.5	1.75	23	5.13333	62.3333	22.6667	2	0	0	0	0	2	4	4	15	10	80	9	1	1	Dirt road	Shape U	Clay	Intermediary	Intermediary	River/Stream & rainfall	Seasonal	Easy	Both	Self-consumption and market	Dirt road	Dirt road	Extension service	In the village	In the village	Mende
SLBO058	0	1	0	1	6630.58	0	10.5601	23485.9	6551.13	940.033	83.5913	86.0441	3655	6	1.705	25.5	5.16667	58.5	25.1667	2	0	2	0	0	0	15	15	22	13	70	9	4	4	Dirt road	Shape U	Clay	Clay	Clay	River/Stream & rainfall	Seasonal	Difficult	Collective	Market			NGO	In the village	In the village	Mende
SLBO059	1	1	1	1	7870.02	277.159	103.425	20245.8	8560.26	1000.29	87.9013	86.0441	2542	6.33333	1.695	22	5.11667	62.8333	22.6667	2.62	0	2	0	0.5	1	7	7	70	30	75	9	3	1	Path	Shape U	Sand	Sand	Sand	River/Stream & rainfall	Temporary/irregular	Easy	Collective	Self-consumption and market	Dirt road	Dirt road	None	In the village	In the village	Mende
SLBO060	1	1	0	1	5833.01	2.81894	185.859	24168.5	2612.85	962.702	77.3687	164.308	236	6	1.8	24.0833	5.16667	58.9167	26.25	5.49	0	1	0	0	0	3	3	30	20	200	12	1	1	Dirt road	Shape V	Clay	Clay	Clay	River/Stream & rainfall	Permanent	Difficult	Collective	Market			None	In the village	In the village	Mende
SLBO061	0	1	0	1	9001.39	3.93617	71.2106	24978.5	209.275	983.583	77.0352	131.431	1704	5.16667	1.59	20.6667	5.13333	62.1667	24.8333	2.88	0	2.88	0	0	0	0	0	50	20	200	9	4	1	Dirt road	Shape U	Sand	Sand	Sand	River/Stream & rainfall	Seasonal	Easy	Collective	Self-consumption and market	Dirt road	Dirt road	None	In the village	In the village	Mende
SLBO062	1	0	0	1	7374.06	158.945	142.171	27733.1	2826.5	983.583	68.2722	131.431	3705	5.11111	1.64333	22.8889	5.18889	64.7778	22.8889	6	0	0	0	0	1	1	1	51	11	200	9	1	1	Path	Shape U	Clay	Clay	Clay	River/Stream & rainfall	Seasonal	Difficult	Collective	Self-consumption	Dirt road	Dirt road	None	In the village	In the village	Mende
SLBO067	1	1	0	1	19557.3	0	1005.58	31759.3	11357.4	975.362	47.4618	126.203	1405	5	2.08667	23.2778	5.07222	65.3889	22.4444	12.81	0	5	0	0	0	40	40	20	18	200	9	4	12	Path	Shape U	Sand	Sand	Sand	River/Stream & rainfall	Seasonal	Difficult	Both	Market	Dirt road	Dirt road	None	In the village	In the village	Mende
SLBO068	1	0	0	1	20358.5	0	326.72	30334.4	11537.8	1000.31	52.0282	126.203	1789	5.66667	1.76	24.1667	5.08333	61.3333	25.5	2.85	0	0	0	0	0	38	38	4	0	200	8	3	1	Dirt road	Shape U	Clay	Clay	Clay	River/Stream & rainfall	Seasonal	Easy	Individual	nd	Dirt road	Dirt road	None	In the village	In the village	Mende
SLBO069	1	0	0	1	16124.3	0	19.2008	29925.4	16922.7	1000.31	35.4815	126.203	9073	5	1.55667	21.5556	5.16667	62.2222	23	2.82	0	0	0	0	0	48	48	7	3		9	3	3	Dirt road	Shape U	Clay	Clay	Clay	River/Stream & rainfall	Seasonal	Difficult	Collective	Market			None	In the village	In the village	Mende
SLBO070	1	1	1	1	18724.6	3.74269	0.952833	28192.1	10133.2	1000.31	51.2464	126.203	1299	6.22222	2.11333	23.2222	5.16667	63.4444	23.5556	2.56	0	0.1	0	0.5	0	40	40	15	5	200	12	4	2	Dirt road	Shape U	Clay	Clay	Clay	River/Stream & rainfall	Permanent	Difficult	Individual	Self-consumption	Dirt road	Dirt road	None	In the village	In the village	Mende
SLBO071	1	0	0	1	18639.8	0	111.967	26282	11636.2	1000.31	41.5924	126.203	2378	6	1.795	24.25	5.16667	61.3333	24.4167	3.16	0	0	0	0	1	50	50	20	18	250	7	3	1	Path	Shape U	Clay	Clay	Clay	River/Stream & rainfall	Seasonal	Easy	Collective	Self-consumption	Dirt road	Dirt road	None	In the village	In the village	Mende
SLBO072	1	0	0	1	11014.8	0.609361	0.303672	20679.4	7069.34	983.583	51.315	126.203	2292	5	1.825	20.6667	5.21667	59.8333	27.5	1.87	0	0	0	0	0	38	38	1	0	200	9	6	5	Dirt road	Shape U	Clay	Clay	Clay	River/Stream & rainfall	Seasonal	Easy	Individual	Self-consumption and market			None	In the village	In the village	Mende
SLBO073	1	1	0	1	36.0203	0	54.7594	30346.4	5718.03	949.025	64.5403	34.9784	164	5.66667	2.15	25.3333	5.03333	63.3333	23.6667	2.8	0	1.5	0	0	0	6	6	30	20	300	12	4	2	Paved road	Shape V	Clay	Clay	Clay	River/Stream & rainfall	Permanent	Easy	Collective	Self-consumption			None	In the village	In the village	Mende
SLBO074	1	0	0	1	611.605	0	589.099	32846.3	6414.59	949.025	72.5256	34.9784	894	7.16667	1.625	21.5	5.03333	65.1667	21.6667	4.87	0	0	0	0	2	25	25	7	1	80	9	5	4	Paved road	Shape U	Sand	Sand	Sand	River/Stream & rainfall	Seasonal	Difficult	Individual	Self-consumption			None	In the village	In the village	Mende
SLBO077	1	0	0	1	3798.37	0	380.984	28629.8	7856.14	939.665	76.7826	34.9784	1436	6.66667	1.595	21.6667	5.2	65	22.3333	1.76	0	0	0	0	0	17	17	70	30	85	9	5	4	Dirt road	Shape U	Sand	Sand	Sand	Spring & rainfall	Seasonal	Difficult	Collective	Self-consumption and market			None	In the village	In the village	Mende
SLBO079	1	0	0	1	17290.3	78.4223	460.831	15223.9	18013.3	933.653	99.5083	34.9784	3629	6	1.69	23	5.13333	62	24	1.87	0	0	0	0	3	22	22	3	0	70	9	1	1	Path	Shape U	Sand	Sand	Sand	River/Stream & rainfall	Seasonal	Difficult	Individual	Self-consumption	Dirt road	Dirt road	None	In the village	In the village	Mende
SLBO080	1	0	0	1	17538.8	8.94667	379.148	14878.2	18189.6	933.653	99.9302	34.9784	3526	6.41667	1.8425	24.5	5.2	63.0833	23.5	7.69	0	0	0	0	1	20	20	23	2	200	9	6	5	Dirt road	Shape V	Sand	Sand	Sand	River/Stream & rainfall	Seasonal	Easy	Individual	Self-consumption			None	In the village	In the village	Mende
SLBO081	1	1	0	1	19782.1	64.9192	0.824878	11810.1	22073.1	933.653	108.097	34.9784	1523	5.33333	1.64	22.3333	5.13333	61.3333	24	4	0	0.2	0	0	0	16	16	21	11	150	9	6	5	Path	Shape U	Clay	Clay	Clay	River/Stream & rainfall	Seasonal	Easy	Collective	Self-consumption	Dirt road	Dirt road	None	In the village	In the village	Mende
SLBO083	1	0	0	1	17591.2	6.13773	602.59	10833.3	24032.3	970.843	106.684	34.9784	468	5.25	1.9875	25	5.18333	59.75	26.1667	5.03	0	0	0	0	1	14	14	5	0	150	12	1	2	nd	Shape U	Clay	Clay	Intermediary	River/Stream & rainfall	Permanent	nd	Individual	Self-consumption			None	In the village	In the village	Mende
SLBO084	1	1	0	1	12669.2	0	28.2629	7254.27	28163.7	960.707	115.36	34.9784	2749	5.33333	1.745	21.3333	5.21667	61.6667	24.6667	5.475	0	1.2	0	0	0	14	14	40	20	300	9	6	5	Dirt road	Shape V	Clay	Clay	Clay	River/Stream & rainfall	Seasonal	Difficult	Collective	Self-consumption			None	In the village	In the village	Mende
SLBO090	1	1	0	1	963.754	20.9237	0	815.569	29484.6	1019.97	94.2984	515.866	407	5	1.48	18	5.8	66.3333	18.6667	2.129	0	2.129	0	0	0	3	3	2	8	150	8	6	6	Dirt road	Shape U	Clay	Sand	Clay	River/Stream & rainfall	Seasonal	Difficult	Individual	nd	Dirt road	Dirt road	None	In the village	In the village	Mende
SLBO091	1	0	0	1	2436.8	0	2.36161	2626.61	30728.7	1019.97	92.9448	515.866	757	5.16667	1.93	22.8333	5.13333	61	24.6667	3.284	0	0	0	0	0	3	3	50	10	80	12	7	11	Path	Shape U	Sand	Sand	Sand	River/Stream & rainfall	Permanent	Difficult	Collective	Self-consumption			None	In the village	In the village	Mende
SLBO092	1	0	0	1	4079.16	29.9215	246.071	5612.68	32691	1019.97	97.8983	515.866	1527	6	1.79	21.5	5.25	59.1667	25.8333	1.898	0	0	0	0	2	4	4	5	1	300	8	2	2	Dirt road	Flat shape	Sand	Clay	Sand	River/Stream & rainfall	Temporary/irregular	nd	Individual	nd	Dirt road	Dirt road	None	In the village	In the village	Mende
SLBO103	0	1	0	1	1487.04	283.017	48.987	8544.15	38458.3	1027.44	102.848	515.866	880	5.44444	1.71667	23.2222	5.11667	59.8889	25.3333	6	0	2	0	0	0	10	5	5	2	40	7	6	4	Dirt road	Shape U	Clay	Clay	Clay	River/Stream	Seasonal	Easy	Individual	Self-consumption	Dirt road	Dirt road	None	In the village	at ≤ 25km	Mende
SLBO104	0	0	0	0	2023.11	211.409	187.471	10390.7	39882.6	1027.44	177.002	62.1839	546	5.92754	2.62478	29.7391	5.28696	57.2174	24.029	30	0	0	0	0	2	12	2	0	0	200	12	7	4	Path	Shape U	Sand	Sand	Sand	River/Stream	Permanent	Easy	Individual	Self-consumption	Dirt road	Path	None	In the village	51-100 km	Mende
SLBO105	0	0	0	0	0	300.913	409.045	18217.9	47950.4	1027.44	94.778	62.1839	1313	5.11111	1.67	22.8333	5.25	60.5	24.7222	16	0	0	0	0	0	2	2	0	0	75	12	7	5	Dirt road	Shape U	Clay	Clay	Clay	River/Stream	Permanent	Difficult	Individual	Self-consumption	Dirt road	Dirt road	Project	In the village	In the village	Mende
SLBO106	0	0	0	0	31.6647	260.852	987.962	21826.8	51590.3	1003.75	103.142	28.7629	498	4.91667	1.5975	21.5833	5.16667	59.8333	24.8333	5	0	0	0	0	0.5	16	1	0	0	30	12	9	7	Path	Shape U	Clay	Clay	Clay	River/Stream	Permanent	Non-existent	Individual	Self-consumption and market	Paved road	Paved road	None	In the village	at ≤ 25km	Mende
SLBO107	0	0	0	0	0	32.8977	20.2069	25618.1	55525.2	1003.75	113.807	28.7629	695	4.72727	2.04636	23.7576	5.23939	58.5833	26.1111	10	0	0	0	0	0	20	20	0	6	200	6	2	2	Dirt road	Flat shape	Intermediary	Intermediary	Intermediary	River/Stream	Seasonal	Easy	Collective	Self-consumption	Dirt road	Dirt road	Extension service	at ≤ 25km	at ≤ 25km	Mende
SLBO108	0	0	0	0	30.8151	223.825	172.599	28091.1	59217.7	1003.75	106.557	28.7629	476	5.33333	1.845	24.5	5.36667	51.8889	29.6667	12	0	0	0	0	0.5	20	20	0	0	150	12	6	5	Path	Shape U	Clay	Clay	Clay	River/Stream	Permanent	Difficult	Individual	Self-consumption	Path	Path	None	In the village	at ≤ 25km	Mende
SLBO109	0	0	0	0	2586.65	4.1512	613.417	23855.8	54184.3	1003.75	106.411	28.7629	464	4.09524	1.64286	20.619	5.22857	56.9524	27.2857	10	0	0	0	0	0	24	2	0	0	80	7	7	5	Dirt road	Shape V	Sand	Sand	Sand	River/Stream	Seasonal	Difficult	Individual	Self-consumption	Dirt road	Dirt road	None	at ≤ 25km	at ≤ 25km	mende
SLBO113	0	1	0	1	2648.01	13.7456	61.789	5443.56	20208.7	1001.85	84.6574	164.308	2843	7	1.74	22.7778	5.13889	63.3889	23	15	0	0.5	0	0	0.5	6	6	14	4	400	1	6	4	Path	Flat shape	Clay	Clay	Clay	River/Stream	Seasonal	Easy	Collective	Self-consumption	Path	Path	None	at ≤ 25km	at ≤ 25km	Mende
SLBO114	0	0	0	0	3446.45	0	476.481	6297.41	18322.2	1011.71	74.0174	164.308	2625	5.66667	1.69	23.3333	5.21667	67.5	20.8333	10	0	0	0	0	0	5	5	0	0	80	7	6	3	Dirt road	Shape U	Clay	Clay	Clay	River/Stream	Seasonal	Easy	Individual	Self-consumption	Dirt road	Dirt road	None	at ≤ 25km	at ≤ 25km	Mende
SLBO115	0	1	0	1	153.975	14.6117	11.3032	3542.66	24714.3	1001.85	80.4541	164.308	2036	6.66667	1.72667	22.7778	5.12222	65.1111	22.3889	10	0	0.5	0	0	1	5	5	0	0	70	12	6	4	Path	Shape U	Clay	Clay	Clay	River/Stream	Permanent	Difficult	Collective	Self-consumption	Path	Path	None	at ≤ 25km	at ≤ 25km	Mende
SLBO116	0	0	0	0	3825.96	333.927	964.939	17415.1	29711.9	1020.68	42.4569	48.9699	1502	6.33333	1.738	25.0667	5.16667	61.1333	24	4	0	0	0	0	1.5	18	18	0	0	150	7	6	3	Path	Shape V	Clay	Clay	Clay	River/Stream	Seasonal	Difficult	Individual	Self-consumption	Dirt road	Dirt road	None	In the village	In the village	Mende
SLBO119	0	0	0	0	11.6141	1430.32	1759.95	26667.3	2034.43	962.702	74.0878	86.0441	1300	5.83333	1.57167	22.1667	5.18889	59.8889	23.5	7	0	0	0	0	0	18	18	0	0	150	12	6	4	Paved road	Shape U	Clay	Clay	Clay	River/Stream	Permanent	Easy		Self-consumption	Paved road	Paved road	None	at ≤ 25km	at ≤ 25km	Mende
SLBO120	0	1	0	1	5743.68	0	139.796	22221.4	5843.63	940.033	86.5046	86.0441	2138	5.59259	1.61222	21.7407	5.13704	62.2593	23.6667	20	0	0.5	0	0	0	25	25	18	2	200	8	6	4	Path	Shape U	Clay	Sand	Clay	River/Stream	Seasonal	Easy	Collective	Self-consumption	Dirt road	Dirt road	None	In the village	In the village	Mende
SLBO124	0	0	0	0	1620.13	332.401	1147.56	31218.3	6924.24	949.025	71.3716	34.9784	347	5.66667	2.015	23	5.06667	66.1667	21.6667	4	0	0	0	0	1	8	2	0	0	70	9	6	3	Path	Shape V	Sand	Sand	Sand	River/Stream	Seasonal	Easy	Individual	Self-consumption	Dirt road	Dirt road	None	at ≤ 25km	at ≤ 25km	Mende
SLBO125	0	0	0	0	1295.17	285.07	1215.15	32330.6	6903.98	949.025	90.3651	34.9784	409	7.7619	2.36714	23.619	5.15238	66.1429	21.2857	18	0	0	0	0	6	2	2	0	0	500	8	6	4	Dirt road	Flat shape	Sand	Sand	Sand	River/Stream	Seasonal	Easy	Individual	Self-consumption	Dirt road	Dirt road	None	In the village	In the village	Mende
SLBO133	0	0	0	0	293.455	89.0685	253.246	4793.35	29267.9	998.786	106.169	159.293	1637	5.33333	1.76	23.6667	5.13333	56.3333	28.3333	4	0	0	0	0	0.5	21	21	0	0	80	8	6	3	Path	Shape U	Clay	Clay	Clay	River/Stream	Seasonal	Easy	Individual	Self-consumption			None	at ≤ 25km	at ≤ 25km	Mende
SLKEN002	1	1	1	1	29908	0	129.456	553.148	38221.1	976.498	151.855	119.585	379	4.66667	2.055	23.1667	5.31667	55.3333	28.0833	12	2	2	1	1	25	1	1	17	13	100	6	1	1	Path	Flat shape	Sand	Sand	Sand	Runoff	Seasonal	Non-existent	Collective	Self-consumption and market	Path	Path	None	In the village	In the village	Mende
SLKEN003	1	1	1	1	29633.6	29.8692	19.3809	369.649	37680.8	976.498	148.064	119.585	229	5.55556	2.42	29.5556	5.33333	55.6667	28	1.9	0.4	0	0.2	0	5	1	1	2	0	60	6	2	1	Path	Flat shape	Intermediary	Intermediary	Intermediary	Spring & rainfall	Seasonal	Non-existent	Individual	Self-consumption			None	In the village	In the village	Mende
SLKEN004	0	1	1	1	29796	0	448.212	713.929	37055.6	976.498	145.726	119.585	2242	4.66667	1.76667	20.7778	5.26667	56.7778	26.6667	4.6	0.5	0	0.5	0	0	12	12	10	17	45	10	9	3	Dirt road	Flat shape	Intermediary	Intermediary	Intermediary	River/Stream & rainfall	Seasonal	Easy	Both	Self-consumption and market	Dirt road	Dirt road	Extension service/NGO/Res. Inst	In the village	at 25-50 km	Mende
SLKEN006	1	1	1	1	19972	923.787	952.849	13389.6	19874	938.263	87.6982	29.2213	566	6	2.21	27.3333	5.15	64.6667	22.5	4.2	0.7	0	0.1	0	4	37	37	10	20	300	6	7	6	Path	Flat shape	Intermediary	Intermediary	Intermediary	River/Stream & rainfall	Seasonal	Non-existent	Collective	Self-consumption and market	Path		None	In the village	In the village	Mende
SLKEN007	0	1	1	1	22369.6	210.52	392.1	10265.2	22513.9	933.653	93.4247	29.2213	1557	6.77778	1.95333	25.4444	5.12222	61	24.3333	1.7	0.7	0.4	0.2	0.3	10	38	1	12	13	200	12	7	3	Path	Shape V	Intermediary	Intermediary	Intermediary	River/Stream & rainfall	Permanent	Non-existent	Collective	Self-consumption and market	Dirt road	Dirt road	None	In the village	In the village	Mende
SLKEN008	0	1	1	1	22143.4	0	683.774	11349.1	22064.6	938.263	95.8704	29.2213	477	5	1.885	24.8333	5.11667	62.9167	23.3333	4.6	0.2	0	0.2	0	0	34	3	40	20	60	12	7	4	Dirt road	Shape U	Intermediary	Intermediary	Intermediary	River/Stream & rainfall	Permanent	Non-existent	Collective	Self-consumption and market	Dirt road	Dirt road	None	In the village	In the village	Mende
SLKEN009	1	1	0	1	24366.1	662.651	633.2	7329.71	25056.3	939.455	92.7606	29.2213	1743	5.55556	2.35667	25.2222	5.2	64.5556	22.4444	3.7	0.6	0	0	0	4	17	17	26	14	200	12	4	2	Path	Flat shape	Intermediary	Intermediary	Intermediary	River/Stream & rainfall	Permanent	Non-existent	Collective	Self-consumption and market	Paved road		Extension service	In the village	In the village	Mende
SLKEN010	1	1	1	1	22329.5	0	106.687	4161.17	28480.1	939.455	102.635	54.6944	175175	5.75	1.8875	22.5833	5.16667	64.4167	22.5833	4.3	1.5	0	0.5	0	0	16	16	18	12	70	9	8	8	Dirt road	Flat shape	Intermediary	Intermediary	Intermediary	River/Stream & rainfall	Seasonal	Easy	Collective	Self-consumption and market	Dirt road		None	In the village	at ≤ 25km	Mende
SLKEN011	1	1	1	1	12561	0	36.4341	441.931	22290.3	960.707	112.194	54.6944	3466	4.88889	1.63	22.5556	5.22222	60.2222	25	8.3	0.5	0	1.2	0	0	85	85	15	15	160	11	10	5	Dirt road	Flat shape	Intermediary	Intermediary	Intermediary	River/Stream & rainfall	Seasonal	Easy	Collective	Self-consumption and market	Dirt road		NGO	In the village	at ≤ 25km	Mende
SLKEN012	1	1	1	1	12494.9	112.281	407.071	767.755	22106.4	960.707	112.555	54.6944	3087	4.5	1.7	22	5.18333	63	22.8333	5.8	0.6	0	0.3	0	3	9	9	15	5	95	9	7	6	Dirt road	Flat shape	Intermediary	Sand	Intermediary	River/Stream & rainfall	Seasonal	Difficult	Collective	Self-consumption and market	Dirt road		None	In the village	In the village	Mende
SLKEN014	1	1	1	1	13713.1	0	113.998	623.56	23920.1	960.707	116.731	54.6944	357	5.16667	1.755	24.0556	5.15	61.5556	24.5	17	0.1	0.1	0.1	0.1	4	3	3	38	42	60	12	1	3	Path	Flat shape	Intermediary	Intermediary	Intermediary	Spring & rainfall	Permanent	Easy	Collective	Self-consumption and market	Dirt road	Dirt road	Extension service/NGO	at ≤ 25km	at ≤ 25km	Mende
SLKEN015	1	0	0	1	16428.6	0	0	1979.07	25637.5	939.455	114.339	54.6944	14511	8	1.89	24	5.03333	62.6667	24.3333	1.8	0	0	0	0	0	11	11	14	8	60	1	2	2	Dirt road	Flat shape	Intermediary	Intermediary	Intermediary	Spring & rainfall	Seasonal	Non-existent	Collective	Self-consumption and market	Path		None	In the village	at ≤ 25km	Mende
SLKEN016	1	1	1	1	17207.6	639.069	592.854	1854.86	25987	939.455	115.806	54.6944	23902	7.88889	1.81	25.4444	5.23333	62.4667	24.5333	4.4	0.3	0	0.2	0	25	12	12	25	20	50	9	11	7	Path	Shape U	Intermediary	Intermediary	Intermediary	River/Stream & rainfall	Seasonal	Non-existent	Collective	Self-consumption and market	Dirt road		None	In the village	at ≤ 25km	Mende
SLKEN017	1	1	1	1	17489	569.005	505.255	1560.84	26362.3	939.455	114	54.6944	24489	6	1.68	24.3333	5.13333	63	24	2.6	0.2	0	0.2	0	27	24	24	25	20	120	9	8	7	Path	Flat shape	Intermediary	Intermediary	Intermediary	River/Stream & rainfall	Seasonal	Non-existent	Collective	Self-consumption and market			None	In the village	In the village	Mende
SLKEN018	1	1	1	1	15420.6	307.11	659.202	2482.29	24025.1	939.455	118.013	54.6944	21247	6.33333	1.775	25	5.16667	60.1667	25.6667	2.3	0.1	0	0.1	0	12	12	12	10	12	65	10	10	6	Path	Flat shape	Intermediary	Intermediary	Intermediary	River/Stream & rainfall	Seasonal	Non-existent	Collective	Self-consumption	Dirt road		None	In the village	In the village	Mende
SLKEN019	1	1	1	1	20079.8	27.2233	866.226	1171.54	29058.5	939.455	111.847	54.6944	201	5.16667	1.82	22.6667	5.13333	65.3333	22.3333	2.7	0.1	0	0.1	0	1	13	13	15	5	65	4	1	7	Dirt road	Shape V	Intermediary	Intermediary	Intermediary	River/Stream & rainfall	Seasonal	Non-existent	Collective	Self-consumption and market	Dirt road		None	In the village	In the village	Mende
SLKEN023	1	1	1	1	12297	0	14.6847	32233.8	43913.3	1014.52	129.892	33.897	7109	5	1.95	23.6667	5.16667	58.6667	25.3333	4	0.1	0	0.2	0	1	2	2	40	35	65	11	10	7	Dirt road	Flat shape	Intermediary	Intermediary	Intermediary	River/Stream & rainfall	Seasonal	Non-existent	Collective	Self-consumption	Dirt road	Dirt road	None	In the village	at 25-50 km	Mende
SLKEN025	1	1	1	1	3448.8	215.271	400.871	27960.4	34812.3	1045.85	139.715	33.897	4031	4.83333	1.84	24.8333	5.06667	62.6667	23.3333	2	0.2	0	0.1	0	2	7	7	25	15	75	10	9	4	Dirt road	Flat shape	Intermediary	Intermediary	Intermediary	River/Stream & rainfall	Seasonal	Easy	Collective	Self-consumption and market	Dirt road		Extension service/NGO/Project/R.I.	In the village	at 25-50 km	Mende
SLKEN026	1	1	1	1	6527.26	0	0.566929	35888	37774.1	1007.2	141.352	33.897	2175	5.2381	1.99571	24.4762	5.1619	60.9048	24.2857	21.8	0.1	0	0.1	0	0	5	5	50	40	65	11	11	9	Dirt road	Shape U	Intermediary	Intermediary	Intermediary	River/Stream & rainfall	Seasonal	Easy	Collective	Self-consumption and market	Dirt road		None	In the village	In the village	Mende
SLKEN027	1	1	1	1	294.96	0	46.0188	28150.6	30202.7	1030.51	147.12	56.4306	8017	5.33333	1.9	23.1667	5.24167	59	24.5	11.8	0.2	0	0.3	0	0	2	2	10	6	60	10	10	6	Dirt road	Flat shape	Intermediary	Intermediary	Intermediary	River/Stream & rainfall	Seasonal	Easy	Collective	Self-consumption and market			Extension service/NGO	In the village	at 25-50 km	Mende
SLKEN028	1	1	1	1	96.7969	169.115	133.529	26950	29022.9	1045.85	154.138	33.897	2123	5.27778	1.90333	20.8889	5.27222	61.7778	22.7222	14.5	0.2	0	0.1	0	2	25	25	20	10	100	12	2	5	Dirt road	Flat shape	Intermediary	Intermediary	Intermediary	River/Stream & rainfall	Permanent	Easy	Collective	Self-consumption and market	Dirt road		None	In the village	In the village	Mende
SLKEN029	1	0	0	1	0	4.02269	97.5514	25886.7	27724.3	1030.51	156.895	56.4306	610	5.33333	1.605	21.6667	5.31667	58.8333	24.1667	3.6	0	0	0	0	0	24	6	100	50	60	12	4	4	Dirt road	Shape U	Intermediary	Intermediary	Intermediary	River/Stream & rainfall	Permanent	Easy	Collective	Self-consumption	Dirt road	Dirt road	None	In the village	In the village	Mende
SLKEN030	1	0	0	1	194.46	3.58435	134.451	26340.2	27985.3	1030.51	151.909	56.4306	1006	4.6	1.546	20.6	5.21333	61.2	22.8667	11.4	0	0	0	0	0	6	6	10	6	65	11	3	7	Dirt road	Flat shape	Intermediary	Intermediary	Intermediary	River/Stream & rainfall	Seasonal	Difficult	Collective	Self-consumption and market	Dirt road		None	In the village	In the village	Mende
SLKEN031	1	1	1	1	2684.96	0	121.329	28854.7	30476.6	1030.51	147.715	56.4306	2934	5.41667	1.9575	23.75	5.16667	62.5	22.5	4.4	0.2	0	0.2	0	0	26	26	12	12	70	10	6	4	Dirt road	Flat shape	Intermediary	Intermediary	Intermediary	River/Stream & rainfall	Seasonal	Easy	Collective	Self-consumption and market			None	In the village	In the village	Mende
SLKEN032	1	1	1	1	1024.72	0	335.613	24855.7	26506.2	1030.51	158.321	56.4306	629	5	1.705	21.6667	5.15833	60.3333	23	7.6	0.1	0	0.1	0	0	15	15	20	20	60	12	10	8	Dirt road	Shape U	Clay	Intermediary	Intermediary	River/Stream & rainfall	Permanent	Easy	Collective	Self-consumption	Dirt road		None	In the village	In the village	Mende
SLKEN034	1	0	0	1	136.111	17.2683	88.6319	23536.4	24524.5	1022.31	179.012	56.4306	1778	5.66667	1.95	26.3333	5.23333	58.6667	23	1.6	0	0	0	0	3	18	18	8	7	120	7	8	6	Path	Flat shape	Clay	Clay	Clay	River/Stream & rainfall	Seasonal	Difficult	Collective	Self-consumption	Dirt road		None	In the village	In the village	Mende
SLKEN036	1	0	0	1	9395.16	0	0	26349.9	26351.6	1022.59	195.108	56.4306	941	5.77778	1.94	21.5556	5.21111	59.6667	23.6667	4.3	0	0	0	0	0	25	25	50	50	50	6	8	5	Dirt road	Shape U	Intermediary	Intermediary	Intermediary	River/Stream & rainfall	Seasonal	Easy	Collective	Self-consumption and market	Dirt road		Extension service/NGO	In the village	at 25-50 km	Mende
SLKEN037	1	0	0	1	7288.99	8.81293	31.7368	26316.3	26586.4	1022.59	168.303	56.4306	20307	5.44444	1.77	23	5.21111	58.7778	24.3333	3	0	0	0	0	0	25	25	50	25	75	9	7	5	Dirt road	Flat shape	Intermediary	Intermediary	Intermediary	River/Stream & rainfall	Seasonal	Non-existent	Collective	Self-consumption and market	Dirt road		None	In the village	at ≤ 25km	Mende
SLKEN038	1	0	0	1	17022.5	111.13	449.297	43105.7	44460.9	1011.21	137.148	18.4837	999	6	2.23667	28	5.1	63.1111	22.1111	2.5	0	0	0	0	6	36	36	25	15	120	6	7	8	Path	Shape U	Sand	Sand	Sand	River/Stream & rainfall	Seasonal	Difficult	Collective	Self-consumption and market	Dirt road		Project	In the village	at ≤ 25km	Mende
SLKEN041	1	1	1	1	16093.2	0	175.768	42214	43597.2	1011.21	130.992	18.4837	176	5.77778	2.15333	26.3333	5.16667	61.6667	23.4444	2.9	0.1	0	0.1	0	2	36	36	15	10	75	9	6	8	Dirt road	Shape U	Sand	Intermediary	Intermediary	River/Stream & rainfall	Seasonal	Non-existent	Collective	Self-consumption and market	Dirt road		None	In the village	In the village	Mende
SLKEN043	1	1	1	1	12876.1	342.693	440.73	38813.6	40110.1	1030.38	148.676	33.897	8909	5.83333	2.105	27	5.06667	62.3333	23.7778	5	0.2	0	0.2	0	10	26	26	15	15	120	10	11	9	Path	Flat shape	Intermediary	Intermediary	Intermediary	River/Stream & rainfall	Seasonal	Non-existent	Collective	Self-consumption and market	Dirt road		Extension service/NGO/Project/R.I.	at ≤ 25km	at ≤ 25km	Mende
SLKEN044	1	0	0	1	12352.4	503.745	527.743	38285.2	39593.8	1030.38	148.466	33.897	801	5.66667	2.07333	26.4444	5.1	60.6667	24	4.1	0	0	0	0	1	26	26	15	15	60	10	10	7	Path	Flat shape	Intermediary	Intermediary	Intermediary	River/Stream & rainfall	Seasonal	Non-existent	Collective	Self-consumption and market	Dirt road		Extension service/NGO/Project/R.I.	In the village	In the village	Mende
SLKEN045	1	0	0	1	13450.3	13.3761	9.82849	39400.2	40709.9	1030.38	143.406	18.4837	11305	6.33333	1.93	27.6667	5.1	60.6667	23.6667	3.4	0	0	0	0	0	26	26	15	10	60	10	11	4	Dirt road	Flat shape	Intermediary	Intermediary	Intermediary	River/Stream & rainfall	Seasonal	Easy	Collective	Self-consumption and market			Extension service/NGO/Project/R.I.	In the village	In the village	Mende
SLKEN047	1	1	1	1	13758.9	0	915.164	39422.2	40621.6	1030.38	141.571	18.4837	316	5.66667	2.155	28.5	5.1	60.8889	23.1111	2.6	0.2	0	0.1	0	0	34	34	40	25	150	10	11	9	Dirt road	Shape U	Intermediary	Intermediary	Intermediary	River/Stream & rainfall	Seasonal	Easy	Collective	Self-consumption and market	Dirt road		Research institute/Project	at 25-50 km	at 25-50 km	Mende
SLKEN048	1	0	0	1	13553.3	31.6216	782.949	39271.8	40490	1030.38	134.743	18.4837	498	5.66667	2.09	27.3333	5.2	63.3333	22.8333	2.4	0	0	0	0	0	34	34	50	30	65	10	11	3	Dirt road	Shape U	Intermediary	Intermediary	Intermediary	River/Stream & rainfall	Seasonal	Easy	Collective	Self-consumption and market	Dirt road		Project	at 25-50 km	at 25-50 km	Mende
SLKEN051	1	0	0	1	10891.4	10.3316	174.403	22290.3	35473.6	1004.05	127.354	41.6544	957	5.33333	1.765	21.8333	5.08333	64.1667	21.8333	1.8	0	0	0	0	0	32	32	30	20	100	10	6	3	Dirt road	Shape U	Intermediary	Intermediary	Intermediary	Spring & rainfall	Seasonal	nd	Individual	Self-consumption and market	Dirt road		None	In the village	In the village	Mende
SLKEN054	1	1	0	1	11275.8	0	0	21679.2	35270.2	1004.05	131.809	41.6544	199	5.16667	1.64	20.6667	5.18333	62.3333	22.6667	2.9	0.5	0	0	0	0	32	32	19	10	50	10	7	4	Dirt road	Shape U	Intermediary	Intermediary	Intermediary	River/Stream & rainfall	Seasonal	nd	Collective	Self-consumption and market	Dirt road		Research institute	In the village	In the village	Mende
SLKEN055	1	1	0	1	11630.4	0	197.787	21606.8	35525.9	1004.05	129.342	41.6544	302	6.44444	2.00667	24.4444	5.18889	60.1111	24	5.1	0.5	0	0	0	0	38	38	14	10	100	9	7	8	Dirt road	Shape U	Intermediary	Intermediary	Intermediary	Spring & rainfall	Seasonal	Non-existent	Collective	nd			Research institute	In the village	In the village	Mende
SLKEN056	1	0	0	1	9248.29	158.527	1032.12	16941.2	19165.2	1019.71	139.527	70.5223	146846	5	1.84	21.3333	5.13333	60.6667	24.3333	2.3	0	0	0	0	3	3	3	10	10	70	7	7	7	Dirt road	Shape U	Intermediary	Intermediary	Intermediary	Spring & rainfall	Seasonal	Non-existent	Collective	Self-consumption and market	Dirt road		None	at 25-50 km	In the village	Mende
SLKEN057	1	0	0	1	8426.9	0.0503941	589.89	16807.3	18964.8	1019.71	143.579	70.5223	1061	5.33333	2.04	24.8333	5.23333	58	25.8333	5.4	0	0	0	0	6	3	3	30	10	40	6	9	7	Dirt road	Shape U	Intermediary	Intermediary	Intermediary	Spring & rainfall	Seasonal	nd	Collective	nd	Dirt road		Research institute	In the village	In the village	Mende
SLKEN058	1	1	1	1	6033.08	0	881.454	11708.3	14109.9	1019.71	155.426	70.5223	400	6.66667	1.89	21.6667	5.28333	57.1667	24.8333	1.8	0.8	0	0.5	0	1	10	1	70	80	100	10	9	8	nd	Flat shape	Intermediary	Intermediary	Intermediary	Spring & rainfall	Seasonal	Easy	Collective	Self-consumption and market			NGO/Research institute	In the village	In the village	Mende
SLKEN061	1	1	0	1	3708.61	191.234	927.018	26498	32004.2	1015.83	180.587	131.431	1049	6.66667	2.23	24	5.21667	60.8333	22.6667	2.3	0.3	0.3	0	0	8	26	26	10	10	80	11	11	1	Path	Shape V	Clay	Intermediary	Intermediary	River/Stream & rainfall	Seasonal	Non-existent	Collective	Self-consumption and market	Dirt road		Extension service/NGO/Project/R.I.	In the village	In the village	Mende
SLKEN063	1	1	1	1	16287.3	0	1.30827	39802.1	45367	1027.59	180.815	108.689	18573	5.66667	1.68	20.6667	5.3	55.6667	26	2.3	0.1	0.2	0.1	0.2	1	36	36	85	45	50	11	11	6	Dirt road	Shape U	Clay	Intermediary	Clay	River/Stream & rainfall	Seasonal	Non-existent	Collective	Self-consumption and market	Dirt road		NGO/Project	In the village	In the village	Mende
SLKEN070	1	1	1	1	60.767	78.8952	29.0495	1054.26	17019.2	989.853	128.226	105.107	10276	4	1.92	20.3333	5.23333	56.3333	26.6667	3	0.2	1.2	0.3	1.2	3	9	9	15	10	60	11	10	7	Dirt road	Flat shape	Sand	Sand	Sand	River/Stream & rainfall	Seasonal	Easy	Both	Self-consumption and market	Dirt road	Dirt road	None	In the village	In the village	Mende
SLKEN071	1	1	1	1	7995.81	0	66.8607	5773.27	15641.7	982.248	139.988	105.107	860	6.25	1.6925	20.9167	5.25833	59.1667	24.75	6.9	0.4	0	0.4	0	0	6	6	30	31	85	12	5	3	Paved road	Flat shape	Intermediary	Intermediary	Intermediary	River/Stream & rainfall	Permanent	Easy	Collective	Self-consumption and market	Dirt road		NGO/Research inst./Project	at 25-50 km	at 25-50 km	Mende
SLKEN072	1	1	1	1	15373.2	65.072	6.00958	85.9034	17524	982.248	141.297	101.855	2704	4.5	1.955	22.8333	5.2	58.5833	26.6667	6.3	0	1	0	0.5	1	5	5	12	13	65	7	7	3	Dirt road	Flat shape	Clay	Clay	Clay	River/Stream & rainfall	Seasonal	Easy	Both	Self-consumption and market	Dirt road	Dirt road	Extension service/NGO/Project/R.I.	In the village	at 25-50 km	Mende
SLKEN074	1	1	1	1	9779.62	0	0	5228.19	16684	982.248	134.705	101.855	9021	4.5	1.845	21.5	5.23333	55.3333	28	3.1	0.5	0.2	0.5	0.2	0	3	3	15	10	75	12	2	6	Dirt road	Flat shape	Intermediary	Intermediary	Intermediary	River/Stream & rainfall	Permanent	Easy	Both	Self-consumption and market	Dirt road	Paved road	Extension service/NGO	In the village	at ≤ 25km	Mende
SLKEN077	1	1	1	1	2337.16	340.953	306.503	15797.6	21304.4	996.449	186.581	447.148	11220	5.66667	1.81	20.3333	5.26667	54.5	25.6667	1.6	0	2	0	0.5	5	7	7	70	40	150	6	6	6	Path	Flat shape	Sand	Sand	Sand	River/Stream & rainfall	Seasonal	Non-existent	Both	Self-consumption	Dirt road	Dirt road	Project	In the village	at ≤ 25km	Mende
SLKEN079	1	1	1	1	183.513	0	1.78334	13367	18886.9	1025.66	178.686	447.148	42686	5.33333	1.829	20.5667	5.26333	58.2	25.1	17.6	2	1.5	2	1.5	2	19	19	25	25	105	7	7	3	Paved road	Flat shape	Intermediary	Intermediary	Intermediary	River/Stream & rainfall	Seasonal	Non-existent	Collective	Self-consumption and market	Paved road	Paved road	None	In the village	at ≤ 25km	Mende
SLKEN080	1	0	0	1	17.4977	0	0.69723	154.77	2618.78	1008.56	156.204	447.148	11656	4.33333	2.16	20.6667	5.61667	58.5556	24.7778	6.5	0	0	0	0	0	9	9	39	25	341	12	2	2	Paved road	Flat shape	Clay	Clay	Clay	River/Stream & rainfall	Permanent	Easy	Both	Self-consumption and market	Paved road	Paved road	Extension service/Res. inst.	>100 km	In the village	Mende
SLKEN081	1	0	0	1	21.1562	6.85028	30.5047	144.507	2684.82	1008.56	156.435	447.148	1097	4.16667	1.98	20.3333	5.76667	63.6667	21.3333	3.4	0	0	0	0	0	9	9	11	9	40	12	1	1	Paved road	Flat shape	Clay	Clay	Clay	River/Stream & rainfall	Permanent	Easy	Both	Self-consumption and market			Extension service/Res. Inst.	In the village	at ≤ 25km	Mende
SLKEN082	1	0	0	1	0	0	5.8926	218.259	2733.86	1008.56	158.744	447.148	901	4	2.085	20.5	5.68333	63	21.3333	4.4	0	0	0	0	0	9	9	65	28	707	12	1	1	Paved road	Flat shape	Clay	Clay	Clay	River/Stream & rainfall	Permanent	Easy	Both	Self-consumption and market	Paved road	Paved road	Extension service/Res. Inst.	In the village	In the village	Mende
SLKEN083	1	0	0	1	634.197	15.7428	0.942513	819.584	2904.76	988.417	157.506	447.148	750	4.22222	1.89	22.3333	5.42222	58.7778	26.1111	3.2	0	0	0	0	4	21	21	15	15	75	12	1	2	Dirt road	Flat shape	Intermediary	Intermediary	Intermediary	River/Stream & rainfall	Permanent	Easy	Collective	Self-consumption and market	Dirt road		Extension service/NGO	In the village	In the village	Mende
SLKEN084	1	0	0	1	216.089	0	4.50913	2771.55	3780.92	988.417	150.056	447.148	403	4.33333	1.77333	22.4444	5.26667	56.4444	27.6667	4.8	0	0	0	0	0	3	3	49	27	47	10	10	2	Dirt road	Flat shape	Sand	Sand	Sand	River/Stream & rainfall	Seasonal	Easy	Collective	Self-consumption and market	Dirt road	Dirt road	Extension service/NGO/Project/R.I.	In the village	In the village	Mende
SLKEN085	1	0	0	1	574.703	0	0	3122.88	3974.12	988.417	151.791	447.148	261	4.11111	2.08667	26.5556	5.23333	57.4444	26.7778	4	0	0	0	0	12	12	12	10	15	50	11	11	4	Dirt road	Flat shape	Sand	Sand	Sand	River/Stream & rainfall	Seasonal	Non-existent	Both	Self-consumption and market	Dirt road	Dirt road	None	In the village	In the village	Mende
SLKEN086	1	1	1	1	135.668	0	0	2606.52	3492.61	988.417	156.357	447.148	84	4.66667	1.825	20.3333	5.43333	58.3333	26.3333	3.1	0	0.3	0	0.3	3	25	25	10	10		10	10	4	Dirt road	Flat shape	Intermediary	Intermediary	Intermediary	River/Stream & rainfall	Seasonal	Non-existent	Both	Self-consumption and market	Dirt road	Dirt road	None	In the village	In the village	Mende
SLKEN087	1	1	1	1	3.56624	119.107	4.30726	3444.53	5044.95	988.417	144.222	447.148	3610	4	1.635	21.3333	5.26667	60	24.3333	2.6	0	0.5	0	0.5	0	3	3	15	10	75	11	10	3	Dirt road	Flat shape	Intermediary	Intermediary	Intermediary	River/Stream & rainfall	Seasonal	Non-existent	Both	Self-consumption and market	Dirt road		Project	In the village	at ≤ 25km	Mende
SLKEN088	1	1	1	1	200.49	7.24103	66.156	2170.16	17947.4	986.474	129.679	105.107	3547	5.16667	1.965	23.6667	5.16667	59.6667	25.6667	3	0	0.4	0	0.4	0	2	2	10	15	50	10	10	3	Dirt road	Flat shape	Clay	Clay	Clay	River/Stream & rainfall	Seasonal	nd	Both	Self-consumption and market	Paved road		Extension service/NGO/Project/R.I.	In the village	at 25-50 km	Mende
SLKEN089	1	1	1	1	13.1676	0	79.2467	2216.92	18202	986.474	131.416	105.107	445	5	2.035	24.5	5.25	57.7778	26.5556	2.7	0	0.3	0	0.3	0	2	2	12	17	50	10	10	3	Dirt road	Flat shape	Intermediary	Intermediary	Intermediary	River/Stream & rainfall	Seasonal	Easy	Both	Self-consumption and market	Paved road		Extension service/NGO/Project/R.I.	In the village	at 25-50 km	Mende
SLKEN090	1	0	0	1	3.07443	8.51416	408.835	3535.41	20166.4	986.474	137.302	105.107	386	5.44444	2.10333	25.5556	5.13333	61.2222	25	3.3	0	0	0	0	2	3	3	7	10	75	12	10	1	Paved road	Flat shape	Intermediary	Intermediary	Intermediary	River/Stream & rainfall	Permanent	Non-existent	Both	Self-consumption and market	Paved road		None	In the village	In the village	Mende
SLKEN091	1	1	1	1	17.0275	58.9294	146.835	3818.5	20642.8	986.474	138.643	105.107	640	5.77778	1.94333	23.3333	5.15556	59.2222	25.5556	2.6	0	0.2	0	0.2	0	14	14	10	22	130	10	8	3	Paved road	Flat shape	Intermediary	Intermediary	Intermediary	River/Stream & rainfall	Seasonal	Easy	Collective	Self-consumption and market	Paved road		Research institute/Project	at 25-50 km	at 25-50 km	Mende
SLKEN092	1	1	1	1	205.958	38.5253	131.852	5464.78	22765.3	986.474	127.121	105.107	1602	6.44444	1.90667	24	5.23333	59.5556	26	2.6	0	0.3	0	0.3	5	17	17	20	20	150	10	10	3	Path	Flat shape	Intermediary	Intermediary	Intermediary	River/Stream & rainfall	Seasonal	Easy	Collective	Self-consumption and market	Paved road		Research institute/Project	at 25-50 km	at 25-50 km	Mende
SLKEN094	1	1	1	1	3.5657	7.57231	50.4209	5389.38	22204.4	986.474	131.779	105.107	812	6.16667	1.74	23	5.25	57.1667	27	1.6	0	0.2	0	0.2	0	19	19	16	15	60	10	10	3	Paved road	Flat shape	Intermediary	Sand	Intermediary	River/Stream & rainfall	Seasonal	Non-existent	Collective	Self-consumption and market	Paved road		Research institute/Project	at 25-50 km	at 25-50 km	Mende
SLKEN095	1	1	1	1	1293.76	10.0869	5.03105	82.6787	17138.1	989.853	128.225	105.107	250	5	1.83	19.6667	5.33333	53.3333	29.5	3.3	0	0.4	0	0.4	0	2	2	10	5	70	10	10	4	Dirt road	Flat shape	Clay	Clay	Clay	River/Stream & rainfall	Seasonal	Non-existent	Both	Self-consumption and market	Dirt road	Dirt road	Research institute	In the village	In the village	Mende
SLKEN097	1	1	1	1	1702.9	71.9899	28.3998	120.482	17148.3	989.853	128.579	105.107	483	5.16667	1.725	20.5	5.28333	54.6667	29.3333	1.6	0	0.3	0	0.3	2	5	5	30	30	65	9	8	2	Dirt road	Flat shape	Intermediary	Intermediary	Intermediary	River/Stream & rainfall	Seasonal	Non-existent	Both	Self-consumption	Dirt road	Dirt road	Research institute	In the village	In the village	Mende
SLKEN098	1	1	1	1	35.3119	0	0.250366	229.744	15971.9	989.853	128.412	105.107	35235	4.08333	1.815	19.5833	5.34167	54.4167	27.25	3.7	0	0.4	0	0.4	0	2	2	25	25	75	9	8	3	Paved road	Flat shape	Intermediary	Intermediary	Intermediary	River/Stream & rainfall	Seasonal	Difficult	Both	Self-consumption	Dirt road	Dirt road	None	In the village	In the village	Mende
SLKEN100	1	1	1	1	992.287	0	598.462	1356.48	13235.8	989.853	127.857	105.107	2490	5	1.875	22.1667	5.08333	64.3333	23	1.8	0	0.2	0	0.2	16	10	10	12	17	130	10	10	3	Path	Flat shape	Intermediary	Sand	Intermediary	River/Stream & rainfall	Seasonal	Non-existent	Both	Self-consumption and market	Paved road		Research institute	In the village	In the village	Mende
SLKEN108	0	1	0	1	9366.66	470.676	751.945	12719	17231.7	1003.48	175.671	447.148	441	5.41667	1.7475	21.4167	5.06667	62.5	22.5	12	0	2	0	0	2	15	15	30	10	70	9	6	4	Path	Shape U	Clay	Clay	Clay	River/Stream	Seasonal	Difficult	Collective	nd	Dirt road	Dirt road	Project	at ≤ 25km	at ≤ 25km	Mende
SLKEN110	0	0	0	0	12.4819	8.41382	0	3474.44	4872.74	988.417	143.315	447.148	6408	5.07143	1.81643	22.619	5.27857	57.2444	25.9556	17	0	0	0	0	2	8	8	0	0	500	9	6	4	Path	Shape U	Clay	Sand	Intermediary	River/Stream	Seasonal	Difficult	Collective	Self-consumption and market	Dirt road	Dirt road	Project	at ≤ 25km	at ≤ 25km	Mende
SLKEN111	0	0	0	0	396.92	127.47	137.39	6801.26	8756.91	988.417	144.437	70.5223	773	6	1.945	22.9444	5.30556	54.7222	26.8333	8	0	0	0	0	1	9	9	0	0	100	8	6	4	Path	Shape V	Sand	Sand	Sand	River/Stream	Seasonal	Easy	Collective	Self-consumption			Extension service	at ≤ 25km	at ≤ 25km	Mende
SLKEN112	0	0	0	0	3021.73	0	30.8131	9503.21	11772.7	988.417	150.565	70.5223	7580	5.55556	1.85833	22.6852	5.29815	56.5965	26.3684	28	0	0	0	0	0	12	12	0	0	200	9	6	3	Dirt road	Shape U	Clay	Sand	Clay	River/Stream	Seasonal	Easy	Individual	Self-consumption	Dirt road	Dirt road	None	at ≤ 25km	at ≤ 25km	Mende
SLKEN113	0	0	0	0	3947.78	20.4007	109.449	10863.3	13027	988.417	154.026	70.5223	1222	5.66667	1.94	22.7619	5.26667	56.3333	26.9444	20	0	0	0	0	1	12	12	0	0	200	9	6	3	Path	Shape U	Clay	Clay	Clay	River/Stream	Seasonal	Easy	Collective	Self-consumption	Dirt road	Dirt road	Research institute	at ≤ 25km	at ≤ 25km	Mende
SLKEN115	0	0	0	0	12195.8	0	38.4958	15910.8	23301.7	1019.71	135.487	70.5223	1659	5.54167	2.055	23	5.25833	59.25	23.3333	7	0	0	0	0	0	23	23	0	0	200	9	6	5	Dirt road	Shape U	Intermediary	Intermediary	Intermediary	River/Stream & rainfall	Seasonal	Difficult	Individual	Self-consumption			None	at ≤ 25km	at ≤ 25km	Mende
SLKEN120	0	1	0	1	1075.01	11.6032	308.322	1939.93	16676	989.853	129.195	105.107	1625	5.33333	2.2375	25.75	5.25833	58.25	26	20	0	1	0	0	0	8	8	15	10	200	8	6	3	Dirt road	Shape V	Sand	Sand	Sand	River/Stream	Seasonal	Easy	Collective	Market			None	at ≤ 25km	at ≤ 25km	Mende
SLKEN121	0	0	0	0	5983.47	35.763	291.913	6222.11	15543.9	989.853	140.023	105.107	1357	5.95238	1.89857	22.4286	5.19524	59.619	26.0952	10	0	0	0	0	1	6	6	0	0	150	9	6	4	Path	Shape U	Clay	Clay	Clay	River/Stream	Seasonal	Easy	Collective	Market	Path	Path	None	at 25-50 km	at 25-50 km	Mende
SLKEN123	0	1	0	1	9891.22	9.98334	15.9705	5964.2	17759.1	982.248	141.858	101.855	512	5	1.845	23.2778	5.22778	57.6667	26.5556	14	0	2	0	0	0	2	0	21	16	200	9	6	5	Path	Flat shape	Clay	Sand	Clay	River/Stream	Seasonal	Difficult	Collective	Self-consumption	Dirt road	Dirt road	Extension service	In the village	In the village	Mende
SLKEN126	0	0	0	0	22657.3	12.1986	71.4113	6780.08	29372.6	963.834	139.91	119.585	777	5.7037	1.74222	23.5556	5.29259	55.6296	26.1111	7	0	0	0	0	0	9	9	0	0	100	10	6	3	Dirt road	Shape U	Clay	Sand	Clay	River/Stream	Seasonal	Easy	Collective	Self-consumption	Dirt road	Dirt road	NGO	at ≤ 25km	at ≤ 25km	Mende
SLKEN127	0	0	0	0	24756.3	390.398	561.666	6209.66	31591.8	963.834	144.493	119.585	250	5.11111	2.20667	23.2222	5.26667	59.8889	24.3333	10	0	0	0	0	1	3	3	0	0	40	9	6	3	Path	Shape V	Clay	Sand	Clay	River/Stream	Seasonal	Easy	Collective	Self-consumption	Dirt road	Dirt road	None	In the village	In the village	Mende
SLKEN128	0	0	0	0	26970.7	9.8046	100.348	2752.86	34491.5	976.498	144.314	119.585	2093	5.48148	1.79222	23.5926	5.21852	56.4444	27.037	15	0	0	0	0	0	2	2	0	0	100	8	6	4	Path	Shape U	Clay	Clay	Clay	River/Stream	Seasonal	Easy	Collective	Self-consumption	Path	Path	Extension service	at ≤ 25km	at ≤ 25km	Mende
SLKEN135	0	1	0	1	37554.3	3.07574	255.686	1034.57	70568.7	1044.42	360.387	65.3281	1735	6.58333	1.8675	23.4167	5.39167	51.25	27.3333	4	0	2	0	0	0	1	1	3	2	100	8	6	5	Dirt road	Shape U	Clay	Sand	Clay	River/Stream	Seasonal	Easy	Individual	Self-consumption	Dirt road	Dirt road	None	In the village	In the village	Mende
SLKEN136	0	1	0	1	42192.5	0	0	39.9104	57828.9	1040.04	154.049	65.3281	2663	4.73333	2.14	25.1333	5.3	51.6667	30.8	5	0	5	0	0	0	0	0	10	5	200	9	6	5	Dirt road	Shape U	Sand	Sand	Sand	River/Stream	Seasonal	Easy	Collective	Self-consumption	Dirt road	Dirt road	None	In the village	In the village	Mende
[truncated: 12 more columns]

## Sheet: Benin_Ouémé upper_catchment
CODE_IV	Rice	Vegetable	Othcrop	Ause	District	Popden	Rainfall	Elevation	Flowacc	Pavedrd	Othroad	Market	Ricemill	Store	Settlement	clay30	sand30	exbas30	nto20	orcarb30	pH	Floodurf	Floodurb	Watflodur	wtablemb	wtablemf	wtablshb	wtablshf	Male	Female	Ivmarketdis	Vilgmarketdis	IVarea	Rsvegarea	Dsvegarea	Rsocroarea	Dsocroarea	DistRd	Widthest	Access	Shape	Soilbot	Soilfring	Soilupslop	Watersou	Waterdur	Drainage	Exploitation	objective
bas007	1	1	1	1	Bassila	30.169	1016.37	387.587	27994	25.4361	343.413	22333	21840.1	29819.1	273.751	27.25	51.9167	4.58333	1.235	12.5	5.77083	36	48	12	9	4	12	1	28	19	1	1	20	2	0	10	0	0.15	220	Paved road	Flat shape	Sand	Clay	Intermediary	River/Stream	Permanent	Easy	Individual	Self-consumption and market
bas008	1	1	1	1	Bassila	30.169	1016.89	409.14	3292	4467.24	54.7903	23790.5	23275.2	32471.3	143.693	30.2222	49.5	4.11111	0.934333	9.33333	5.92778	24	26	12	2	4	3	4	13	2	1	1	15	0	0	5	0	0	200	Path	Flat shape	Clay	Sand	Intermediary	Spring	Permanent	Easy	Individual	Market
bas009	1	1	1	1	Bassila	28.8536	954.196	372.098	4029	8026.57	0	3474.06	7234.96	6756.3	115.762	19.6667	62.0833	4.41667	0.76775	8.08333	6.08333	12	24	12		2		1	7	3	10	9	10	0	0	3	0	0.01	100	Dirt road	Flat shape	Clay	Clay	Clay	River/Stream	Permanent	Non-existent	Individual	Self-consumption and market
bas022	1	0	0	1	Bassila	33.0342	1024.65	423.356	1714	6221.09	0	8798.28	3244.5	32134.5	890.43	23.7381	57.8333	3.85714	0.730857	8.7381	5.94762	8	20	4	6	4	1		6	0	4	0	4	0	0	2	0	0	100	Paved road	Flat shape	Intermediary	Clay	Sand	River/Stream	Seasonal	Easy	Individual	Self-consumption and market
bas023	1	0	1	1	Bassila	30.169	1016.37	408.218	2554	57.9888	157.23	15204.3	14702.9	35255.4	359.951	23	58.25	3.83333	0.692	7.70833	6.0125	9	27	3	4	3	3		16	0	10	10		0	0	6	0	1	50			Clay	Clay	Clay	Spring	Seasonal	Easy	Individual	Self-consumption and market
bas026	0	1	1	1	Bassila	28.4351	954.196	372.028	3593	7485.13	0	306.554	7108.96	6514.28	249.263	20.8333	57.5	4.5	0.963	9.16667	6.01667	0	16		4	1	1	1	10	3	3	3	0	3	0	3.5	0	0	120	Dirt road	Shape V	Clay	Intermediary	Intermediary	River/Stream	Seasonal	Easy	Individual	Self-consumption and market
bas030	1	1	1	1	Bassila	33.0342	1015.06	407.142	4575	12388	0	20959.2	17347.5	44934.9	894.799	22.1667	59.3333	4.5	0.602	7.83333	5.96667	12	20	4	4	3	1		50	49	1	1	35	0	0	0	0	0	75	Paved road	Shape U	Sand	Clay	Clay	River/Stream	Seasonal	Difficult	Both	Self-consumption and market
bas037	1	1	1	1	Bassila	28.4351	955.103	385.071	7073	4.23299	12.4439	9596.1	9585.47	10343.7	448.723	22.625	57.125	4.45833	0.848	8.91667	6.17083	12	16	3	1	1	1	12	1	0	0	0	5	0	0	0	0	0.01	100	Paved road	Shape U	Clay	Intermediary	Sand	River/Stream	Seasonal	Easy	Individual	Self-consumption and market
bas041	1	1	1	1	Bassila	30.169	997.372	394.004	5901	9.04305	124.118	22903.5	22914.7	23769.7	351.737	22.5417	57	3.83333	0.884375	9.375	6.00417	8	20	3	6	5	3	5	3	1	6	6	40	0	0	0	0	0	120	Paved road	Shape V	Clay	Intermediary	Sand	River/Stream	Seasonal	Easy	Individual	Self-consumption
bas042	1	1	1	1	Bassila	30.169	993.522	397.343	10261	0	108.596	8265.64	7747.87	37036	90.2193	22.7083	57.7083	3.75	0.68775	7.91667	5.83333	24	30	4	4	3	2		2	0	0	0	15	0	1	50	0	0.1	100	Paved road	Flat shape	Intermediary	Intermediary	Intermediary	River/Stream	Seasonal	Easy	Individual	Self-consumption and market
bas051	1	1	0	1	Bassila	28.4351	868.109	314.037	1919	30785.8	2.31648	24165.7	30847	30250.2	217.299	19.0833	61	4.33333	0.587	7.58333	6.06667	16	16	3	9	6	11	3	15	3	1	0	20	0	0	0	0	0.25	400	Dirt road	Flat shape	Intermediary	Sand	Intermediary	Spring	Seasonal	Easy	Individual	Self-consumption and market
bas052	1	0	0	1	Bassila	30.169	926.782	386.815	1705	15733.7	0	15742.5	15682	38511.3	563.01	23.7121	57.4242	4.71212	0.750455	9.45455	6.12879	9	27	3	2		8		12	20	4	4	15	0	5	0	0	22	200	Path	Flat shape	Intermediary	Intermediary	Intermediary	River/Stream	Seasonal	Easy	Individual	Self-consumption and market
bas053	1	0	1	1	Bassila	30.169	1016.89	422.937	1068	6267.18	7.36831	21774.4	21254.4	35775.3	432.925	23.625	59.5833	3.41667	0.6625	7.70833	5.96667	2	6	5	3	2	1	2	30	0	1	0	20	0	0	0	0	0	100	Paved road	Flat shape	Sand	Clay	Clay	Spring	Seasonal	Easy	Individual	Self-consumption and market
bas054	1	0	1	1	Bassila	30.169	921.52	361.695	480726	18353.5	0	18451.8	18425.5	35479.5	469.302	24.6818	55.1818	4.4697	0.867	10.4848	6.02121	28	32	2	3	3	7	3	15	0	0	0	15	0	0	0	0	0.05	30	Paved road	Shape U	Clay	Intermediary	Clay	River/Stream	Seasonal	Non-existent	Individual	Self-consumption and market
bas055	1	0	1	1	Bassila	28.4351	862.855	376.525	570	9609.02	0	2691.65	9437.96	8835.72	220.002	21.3333	59.8889	3.72222	0.649333	7.11111	6.13889	8	8	7	3	3	2	1	9	4	5	5		0	7	0	0	0	95	Dirt road	Flat shape	Intermediary	Sand	Sand		Seasonal	Difficult	Individual	Self-consumption and market
bas056	1	1	1	1	Bassila	28.4351	868.109	291.786	2477823	25176.9	23.8127	18593.2	25236.1	24640.1	1047.46	23.7667	57.1333	4.63333	0.7378	7.73333	6.11	16	20	4	3	2	3	1	3	0	5	0	4	0	0	0	0	0.3	150	Dirt road	Flat shape	Clay	Intermediary	Intermediary	River/Stream	Seasonal	Non-existent	Individual	Self-consumption and market
bas057	1	1	0	1	Bassila	28.4351	868.109	308.279	609	28557.7	43.9737	21792.6	28534.4	27935.3	732.197	19.625	60.625	4.75	0.585	7.41667	6.1375	4	14	4	3	2	3	1	3	0	2	3	40	0	0	13	0	0.12	25	Dirt road	Shape U	Sand	Intermediary	Intermediary	River/Stream	Seasonal	Difficult	Individual	Self-consumption and market
bas058	1	0	0	1	Bassila	28.4351	864.125	395.037	2887	4079	0	6873.72	6813.91	6767.49	1611.9	22.3167	60.7667	4	0.7746	9.21667	6.14833	1	3	4	2	3	3	2	23	8	0	12	10	0	0	5	0	2	150	Path	Flat shape	Clay	Clay	Intermediary	River/Stream	Seasonal	Easy	Individual	Self-consumption and market
bas059	1	0	1	1	Bassila	28.4351	864.125	391.613	5467	1714.76	0	4265.86	4206.27	4291.22	831.569	23.625	57.25	3.75	0.964	9.54167	6.02917	16	32	4	5	3	1	1	0	0	0	0	0.5	0	0	10	0	0	50	Dirt road	Shape U	Clay	Clay	Intermediary	River/Stream	Seasonal	Non-existent
bas060	0	0	0	0	Bassila	28.8536	848.229	362.252	13554	10342.9	0	4392.59	9569.15	9083.82	1846.41	21.2857	58.2857	4.21429	0.791	8.38095	6.03333	12	20	4	1	2	2	2	5	2	9	0	7	0	0	2	0	0.01	40	Dirt road	Shape U	Clay	Clay	Intermediary	River/Stream	Seasonal	Easy	Individual	Market
bem001	1	0	0	1	Bembereke	39.2047	995.383	378.738	5174	1745.26	1629.36	1717.08	1308.21	12080.7	1107.64	21.3889	57	4.88889	0.611333	6.91667	5.95278	16	20	2					3	0	6	4	30	0	0	0	0	3	110	Path	Shape U	Clay	Clay	Clay	River/Stream	Seasonal	Easy	Individual	Self-consumption and market
bem003	1	0	0	1	Bembereke	39.2047	994.709	359.394	31899	2041.91	4.80935	2587.56	2414.9	14636.5	1405.93	22.5	55.2083	5.0625	0.68325	7.95833	5.89583	9	27	6					22	4	5	5	50	0	0	3	0	0.15	75	Dirt road	Shape U	Clay	Clay	Clay	River/Stream	Seasonal	Easy	Individual	Self-consumption and market
bem004	1	0	0	1	Bembereke	39.2047	962.644	357.85	20140	3170.51	0	3272.62	13819.1	21591.6	2521.4	20.9333	56.5667	4.8	0.646	8.13333	5.94	0	4	7	5		2	2	15	0	0	0	4	0	2	11	0	3	100	Dirt road	Flat shape	Clay	Clay	Clay	River/Stream	Seasonal	Easy	Individual	Self-consumption
bem009	1	1	0	1	Bembereke	39.2047	968.013	370.962	4179	647.355	0	719.011	11758.8	20700	94.5981	21.8111	55.4778	4.58889	0.569733	7.57778	5.95222	9	27	5	2		2		17	2	3	4	45	0	0.125	0	0	1.5	75	Path	Flat shape	Clay	Clay	Clay	Runoff	Seasonal	Easy	Individual
bem010	1	0	0	1	Bembereke	39.4507	956.478	348.599	8353	14544.4	0	17440.3	18362.8	20387.4	2077.99	23.7667	49.8333	4.7	0.6002	7.63333	5.83667	12	20	3	1	1			3	1	0	0	5	0	0.25	2	0	38	200	Dirt road	Shape U	Clay	Clay	Clay	River/Stream	Seasonal	Easy	Individual	Market
bem011	1	0	0	1	Bembereke	39.2047	962.644	360.774	348	1288.68	104.555	1661.19	12172.8	20915.6	1005	21.1667	55.5	4.61111	0.589667	7.55556	5.85556	2	3	3	2	2	2	3	25	0	0	0	18	0	7	0	0	2	100	Path	Shape V	Clay	Clay	Clay	River/Stream	Seasonal	Easy	Individual	Self-consumption and market
bem012	1	0	0	1	Bembereke	39.2047	968.013	362.211	2001	604.523	0	1919.73	10747.4	20069.4	961.262	21.8889	54.1389	4.61111	0.525833	7.22222	5.90556	14	22	5	2	3	1	2	3	0	3	2	11	0	0	0	0	1	200	Path	Flat shape	Clay	Intermediary	Sand	Runoff	Seasonal	Easy	Individual	Self-consumption and market
bem013	1	0	0	1	Bembereke	39.2047	989.315	326.561	192579	6718.79	1287.82	8329.45	8726.97	12570.7	7122.92	23.4167	55.5833	5.08333	0.692	7.75	5.96667	2	8	4	5	4	12	12	17	20	1	1	35	0	0.25	20	0	7	75	Path	Flat shape	Clay	Clay	Clay	River/Stream	Seasonal	Difficult	Individual	Self-consumption and market
bem014	0	0	0	0	Bembereke	39.2047	989.315	354.026	35513	1093.69	0	1873.06	1794.45	14123.6	618.721	22.5417	54.5417	5.33333	0.6465	7.25	5.9875	9	27	2	6	2	9	5	20	14	7	7	0	0	0	0	0	2	120	Dirt road	Flat shape	Clay	Clay	Intermediary	River/Stream	Permanent	Difficult	Individual	Self-consumption and market
bem015	1	0	0	1	Bembereke	39.2047	997.405	364.863	20753	3595.14	0	3965.42	3699.2	15467	1987.56	22.4444	55.2222	4.33333	0.598667	6.88889	5.88889	9	27	3	1	2	3	2	6	12	0	12	0	0	0	0	0	3	75	Dirt road	Flat shape	Clay	Clay	Clay	River/Stream	Seasonal	Easy	Individual	Self-consumption and market
cop007	1	1	1	1	Copargo	77.5792	1005.33	413.021	747	17524.2	0	7190.78	6484.8	17922.7	2249.02	22.6	59.2	4.43333	0.7678	7.56667	5.75667	1	3	2	2	4			35	0	0	0	15	0	0	0	0	3		Dirt road	Shape V	Clay	Intermediary	Sand	Spring	Seasonal	Easy	Individual	Self-consumption and market
cop008	1	1	1	1	Copargo	77.5792	1005.33	417.129	4992	15744.8	0	7364.13	4537.93	16784.6	732.982	22.8819	58.3681	4.43056	0.732583	7.16667	5.82639	12	17	3	2	2	2	2	18	7	1	0	30	0	0	0	0	2		Dirt road	Flat shape	Clay	Clay	Sand	Spring	Seasonal	Non-existent	Individual	Self-consumption
cop010	0	1	1	1	Copargo	77.5792	1005.33	406.078	5714	13631.6	0	10225.6	4620.08	14391.3	333.038	25.0152	55.7879	5.16667	0.849636	8.63636	5.77273	8	12	3	7	4	10	6	4	0	3	4	18	0	0	0	0	2		Dirt road	Shape U	Clay	Intermediary	Intermediary	Spring	Seasonal	Easy	Individual	Self-consumption and market
cop012	1	1	1	1	Copargo	77.5792	1005.33	403.934	56412	12748.3	0	11277.8	5337.79	13470.1	437.128	24.7	56.0333	5.16667	0.7644	7.2	5.84	12	8	5	4	1	4	6	5	5	7	7	27	1.5	3	1	1	0		Dirt road	Shape U	Intermediary	Clay	Intermediary	Spring	Seasonal	Easy	Both	Market
cop013	0	1	1	1	Copargo	77.5792	1013.87	469.316	3661	0	0	914.16	5761.46	6172.31	0	19.8333	63.5455	3.63636	0.630727	6.43939	5.78333	0	8	5	2	2	2	12	7	0	0	0	3	0	0	0	0	0		Paved road	Shape U	Clay	Clay	Sand	Spring	Seasonal	Easy	Individual	Self-consumption and market
cop019	1	0	1	1	Copargo	39.0899	1019.5	421.589	3523	12023	0	5757.06	16074.1	18342.6	5435.31	22.7037	57.7222	3.68519	0.526667	5.07407	5.77963	12	48	7	1	4	6	4	1	0	3	0	10	0	0.75	0	0	2	100	Dirt road	Shape V	Intermediary	Intermediary	Intermediary	Spring	Seasonal	Easy	Individual	Self-consumption
cop021	1	1	1	1	Copargo	85.9507	1025.97	436.91	1776	3774.32	3818.83	5043.59	9680.49	8970.05	1272.02	24.9815	56.2407	5.2963	0.782111	7.7963	5.83704	12	16	4	3	3	6	4	0	1	3	0	4	1.5	0	4	0	7	120	Dirt road	Shape V	Sand	Sand	Sand	Spring	Seasonal	Difficult	Individual	Market
cop022	1	1	1	1	Copargo	85.1309	1024.09	413.21	12398	8238.49	1092.45	3912.31	9898.66	9057.61	146.41	23.1333	59.2333	4.23333	0.6642	6.46667	5.73333	8	8	3	6	4	6	2	3	0	3	3	12	0	0	0	0	2	150	Dirt road	Shape U	Intermediary	Intermediary	Intermediary	Spring	Seasonal	Difficult		Self-consumption and market
cop023	1	0	1	1	Copargo	85.1309	1024.09	445.24	558	6087.54	203.972	4416.03	8337.84	7470.25	1520.06	23.4524	56.5	4.19048	0.564143	5.09524	5.87381	10	12		5	3	7	6	5	10	2	0	10	1	2	0.5	0	2	120	Dirt road	Flat shape	Intermediary	Intermediary	Intermediary	Spring	Seasonal	Easy	Individual	Market
cop024	1	0	1	1	Copargo	85.1309	1025.97	421.702	2074	9011.92	565.993	550.366	13708.5	12834.3	918.072	23.5	56.7857	4.33333	0.62	6.04762	5.81905	8	12	4	1	1	2	1	7	1	2	2	30	0	3	0	0.25	1	150	Dirt road	Shape V	Sand	Sand	Sand	Spring	Seasonal	Easy	Individual	Self-consumption and market
djo005	1	1	0	1	Djougou	68.2902	963.35	404.006	3065	10312.5	0	10537.2	480.261	12224.2	147.519	22.3636	59.2424	4.06061	0.681182	7.13636	5.88939	8	8	4	4	3	3		5	1	0	1	15	2	7	14	0	5	150	Dirt road	Shape U	Clay	Clay	Clay	River/Stream	Seasonal	Non-existent	Individual	Self-consumption and market
djo006	1	1	0	1	Djougou	68.2902	947.558	396.587	6532	13035.2	0	6310.23	3637.08	16258.4	765.252	22.45	58.2333	4.73333	0.73	7.35	5.87833	9	27	4	2	2	2	2	4	12	0	6	0	0	0	0	0	0	190		Shape U	Clay	Clay	Clay	River/Stream	Seasonal	Easy	Individual	Self-consumption and market
djo007	1	0	0	1	Djougou	68.2902	928.3	407.119	3658	16041.4	0	2510.62	2074.96	18953.3	1694.82	23.2963	56.9815	3.94444	0.638333	7	5.76296	4	4	4	3	2			20	0	2	0	20	0	0	0	0	0	190	Dirt road	Shape U	Clay	Clay	Clay	River/Stream	Seasonal	Easy	Individual	Self-consumption and market
djo009	1	1	0	1	Djougou	67.4777	928.3	395.91	6910	18822.3	0	914.747	365.848	23568.7	102.294	20.3704	59.3519	3.88889	0.557111	5.88889	5.93333	10	30		4	2	1	2	1	1	2	0	6	0	0	0	0	1.1	150	Dirt road	Shape U	Clay	Clay	Clay	River/Stream	Seasonal	Easy	Individual	Self-consumption
djo011	1	0	0	1	Djougou	67.4777	967.925	401.144	2222	19643.7	28.4038	3466.68	3046.23	26317.8	493.507	20.3	60.9	4.53333	0.8484	8.36667	5.92667	9	27	3	2	3	3	12	53	18	1	6	40	0	0.5	7	0	0	175	Pas de route/Dirt road	Shape U	Clay	Clay	Clay	Runoff	Seasonal	Difficult	Individual	Self-consumption and market
djo012	1	0	0	1	Djougou	67.4777	967.925	392.479	1434	20867	0	5412.14	4992.9	28225.2	904.511	22.625	57.7083	5.58333	0.84175	7.66667	5.925	20	48	4	6	2	4	2	0	1	0	0	2	0	0	0	0	0	150	Pas de route/Dirt road	Shape U	Clay	Clay	Clay	River/Stream	Seasonal		Individual	Self-consumption
djo032	1	1	0	1	Djougou	67.5776	931.956	395.12	6372	1061.37	0	1675.81	7578.08	7662.75	616.505	21.8333	59.2381	5.11905	0.808143	8	5.9381	12	16	5	4	1	1	2	3	4	3	0	8	0	0	0	0	1.5	150	Dirt road	Shape V	Sand	Intermediary	Intermediary	Spring	Seasonal	Easy	Individual	Self-consumption and market
djo033	1	1	0	1	Djougou	69.8969	1016.22	414.987	1804	28.3914	757.788	5484.76	972.755	23503.3	1425.1	22.8095	59.8333	3.85714	0.681429	7.85714	5.95476	8	14	4	1	1	2	1	3	2	0	7	5	0	4	0	3	0.2	100	Paved road	Flat shape	Intermediary	Intermediary	Intermediary	Spring	Seasonal	Easy	Individual	Self-consumption and market
djo044	1	0	0	1	Djougou	67.5772	922.821	349.512	1715	3109.56	0	3367.84	3225.55	29335.7	71.6299	20.9444	60.0278	4	0.503167	7.16667	5.84167	12	16	12	1	2	2	1	1	10	3.5	0	5	0	4	0	0	4	150	Dirt road	Shape V	Sand	Intermediary	Intermediary	Spring	Seasonal	Difficult	Collective	Market
djo046	1	1	0	1	Djougou	69.8969	1016.22	423.39	1442	74.2259	76.3294	3358.55	1589.08	26700.4	804.329	23.625	56.7083	3.5	0.6465	7.16667	5.90833	12	16		3		12		1	29	1	0	20	0	0	2	0	0.1		Paved road	Shape V	Intermediary	Intermediary	Intermediary	Runoff	Seasonal	Difficult	Individual	Self-consumption and market
djo048	1	1	1	1	Djougou	69.8969	1016.22	421.085	3467	148.208	12.9734	3829.61	511.205	25590.3	150.411	21.4583	60.8333	3.59722	0.709583	7.61111	5.96667	6	7	6	2	3	9	8	8	1	13	5	17	0	10	0	0	1	125	Paved road	Shape V	Intermediary	Intermediary	Intermediary	Runoff	Seasonal	Easy	Individual	Self-consumption and market
djo087	1	1	1	1	Djougou	66.9304	956.248	382.81	1656	921.63	0	984.381	2657.08	31736.8	173.594	20.5926	60.7778	3.16667	0.440889	6.55556	5.79259	1	3	5	1	1	2	2	30	0	0	3	25	0	0	0	0	1.5	100	Dirt road	Flat shape	Sand	Sand	Sand		Seasonal	Easy	Individual	Self-consumption
djo088	1	0	1	1	Djougou	66.9304	944.601	383.145	1067	3254.48	0	4197.85	532.895	35100.7	3360.65	21.8333	60.4444	3.44444	0.654333	8.5	5.83889	10	17	3	7	4	6	7	8	0	1	1	10	0	0	0	0	5	100	Path	Flat shape	Clay	Clay	Clay		Seasonal	Easy	Individual	Self-consumption and market
djo089	1	0	0	1	Djougou	66.9304	944.601	386.54	2422	4169.94	177.344	4484.85	1554.06	34344.8	3692.42	22.4394	59.1667	3.57576	0.603909	8.39394	5.87879	4	8	4	7	7	5	4	0	23	30	29	0	0	0	0	0	6	120	Path	Flat shape	Clay	Intermediary	Sand		Seasonal	Easy	Collective	Market
djo102	0	1	0	1	Djougou	67.4815	939.905	369.219	1324	3.28078	326.606	1028.39	897.782	39796.7	590.651	22.6111	58.8889	3.5	0.485	7.33333	5.95556	8	12	3	1	2	2	2	5	11	3	1	2	0	5	0	2	0	75	Paved road	Shape V	Clay	Clay	Clay	Runoff	Seasonal	Easy	Individual	Self-consumption and market
djo110	1	1	1	1	Djougou	67.4815	939.905	392.828	2786	1036.93	0	1270.08	1335.79	40630.2	696.889	26.8611	55.8333	3.20833	0.649917	7.95833	5.83194	16	22	5		2		2	14	0	7	7	22	0	0	0	0	2	100	Dirt road	Flat shape	Clay	Sand	Sand		Seasonal		Both
djo112	1	1	1	1	Djougou	67.4815	939.905	371.908	2404	506.264	0	3187.12	3066.64	41883.4	431.132	22.9444	57.6111	3.94444	0.562333	8.22222	5.93333	8	8	6	5	4	1	11	5	5	17	18	15	0	0	0	0	0.5	200	Path	Flat shape	Clay	Clay	Sand	Runoff	Seasonal	Difficult	Individual	Self-consumption and market
djo131	1	1	0	1	Djougou	69.8969	1030.97	390.416	111509	6764.1	12.6352	8452.79	12812	12720.5	2725.91	21.8651	59.754	4.28571	0.863571	8.18254	5.99206	2	4	8	2	4	1		59	1	1	0	60	0	0	0	0	0.6	150	Paved road	Shape V	Intermediary	Intermediary	Intermediary	River/Stream	Seasonal	Easy	Individual	Self-consumption and market
djo132	1	0	1	1	Djougou	67.5776	947.792	409.354	3112	14.1726	1109.26	6693.91	6839.61	6689.77	1512.57	26.5	52.6667	4.91667	0.738	7.91667	5.84167	16	24	7	2	2	1	1	1	2	7	0.5	10	0	1	1	0	0	150	Paved road	Shape V	Clay	Intermediary	Sand	River/Stream	Seasonal		Collective	Self-consumption and market
djo133	1	1	1	1	Djougou	67.5776	1013.24	462.343	3044	0	0	6804.53	8232.66	7507.56	435.682	22.8333	61.4259	4.37037	0.650111	7.7963	5.85556	2	20	7	4	3	2	2	1	2	0.8	0.8	0	0	3	2	0	1	400	Paved road	Shape U	Clay	Intermediary	Sand	River/Stream	Seasonal		Individual	Self-consumption and market
djo134	1	0	0	1	Djougou	69.8969	1016.22	415.197	2268	346.851	584.239	6247.02	2060.09	23398.1	1658.57	22.1429	60.7619	4.21429	0.768	8.2619	6.05476	16	12	7	1	1	1	0	1	1	2.8	0	13	0	0.5	0	0	0.2	200	Paved road	Shape V	Sand	Intermediary	Intermediary	Spring	Seasonal	Easy	Collective	Self-consumption and market
djo135	1	1	0	1	Djougou	69.8969	1016.22	426.157	69	28.8593	40.4585	2432.77	1219.43	27110.1	83.1219	24.7	55.0333	3.6	0.6984	7.66667	5.90333	16	12	8	3	4	5	6	0	2	2.8	0	0	0	11.5	0	0	0.25	30	Paved road	Shape V	Sand	Intermediary	Intermediary	River/Stream	Seasonal	Easy	Individual	Self-consumption and market
djo136	1	1	0	1	Djougou	67.5772	934.141	334.952	15534	6.81138	242.27	3247.77	6535.49	34698.9	228.476	22.375	58.5	4.25	0.53025	7.375	5.86667	12	18	9	4	6	6	2	1	0	4.5	4	8	10	60	10	0	0.1	100	Paved road	Shape U	Sand	Intermediary	Intermediary	Spring	Seasonal	Difficult	Individual	Self-consumption and market
djo137	1	1	1	1	Djougou	67.5772	934.141	353.047	2072	1097.24	0	1128.08	9303.63	36764.8	548.584	23.3333	55.6111	4.11111	0.458833	7.58333	5.73889	5	8	3	4	1	6	3	8	0	7	8	11	0	0	0	0	1	60	Dirt road	Shape V	Intermediary	Intermediary	Intermediary	Spring	Seasonal	Easy	Individual	Self-consumption and market
djo138	1	1	1	1	Djougou	67.5776	947.792	408.149	71990	726.232	0	5280.22	5861.16	5282.19	387.154	22.4667	60.25	3.8	0.7357	8.08333	5.81667	10	10	8	5	5	4	4	17	4	0	0	20	0	0	1	0	0	100	Dirt road	Shape U	Intermediary	Intermediary	Sand	River/Stream	Seasonal	Easy	Individual
djo139	1	0	0	1	Djougou	67.4777	928.3	389.938	6672	19113.1	579.488	5077.67	4671.53	27163.2	1816.74	20.2083	61.6667	3.875	0.737	7.5	5.96667	5	10	7	2	2	7	4	16	3	2	2	15	0	3	5	0	2.5	185	Path	Shape U	Clay	Clay	Clay	Runoff	Seasonal	Easy	Individual	Self-consumption
djo140	1	0	1	1	Djougou	124.52	1026.84	450.678	2125	5500.89	83.1966	18428.8	19992	20301.9	226.439	23.4242	59.3333	4.42424	0.762545	8.68182	5.84091	12	16	8	4	3	8	6	0	0	1.5	1	15	0	0	2	0	0.1	500	Path	Flat shape	Clay	Clay	Sand	River/Stream	Seasonal	Easy	Individual	Self-consumption and market
djo141	1	1	0	1	Djougou	67.5776	1013.24	466.646	634	11.9981	584.919	12130.4	13573.9	12879.5	22.9707	22.5833	58.4167	4.41667	0.6145	6.83333	5.775	8	12	3	2	2	3	2	8	2	2	0	3	1	2	0	0	0.01	200	Paved road	Shape V	Clay	Intermediary	Sand	River/Stream	Seasonal		Both	Self-consumption and market
djo142	1	0	1	1	Djougou	67.5776	1013.24	465.538	2807	0	335.894	11089.5	12523.3	11801	0	22.8333	59.3056	4.11111	0.56	6.05556	5.82778	14	20	6	2	3	2	1	0	47	0	0	22	0	10	5	0	0.01	200		Shape V	Clay	Sand	Sand	River/Stream	Seasonal	Easy	Individual	Self-consumption
djo143	1	0	1	1	Djougou	67.5776	947.792	417.529	61998	17.0753	0	3624.74	3972.72	3622.66	46.0417	21.1212	63.0303	3.68182	0.835182	7.69697	5.90303	20	24		4		6	7	13	4	0.4	0.4	17	0	1.75	0	3	0.02	150	Dirt road	Flat shape	Intermediary	Sand	Sand	River/Stream	Seasonal	Easy	Individual	Self-consumption and market
djo144	1	1	1	1	Djougou	66.9304	956.248	382.486	2625	692.942	6.85357	695.872	4475.42	31800.4	47.1803	21.381	60.619	3.19048	0.448286	6.69048	5.77381	10	16	4	1	1	1	1	0	10	2	0	4	0	0	0	0	0.8	150	Dirt road	Flat shape	Intermediary	Intermediary	Sand		Seasonal	Difficult	Individual	Market
djo145	1	0	0	1	Djougou	67.5776	947.792	421.014	3175	2443.83	0	4480.61	5212.61	4485.44	501.522	22.3333	60.7667	4.26667	0.6716	7.26667	5.86	12	32	4	3	3	1	1	24	4	3	2	12	0	0	0	0	1	200	Dirt road	Flat shape	Clay	Clay	Sand	Spring	Seasonal	Easy	Individual	Self-consumption and market
djo146	1	0	1	1	Djougou	66.9304	946.918	385.735	3250	4645.92	229.658	7533.81	8046.22	29184.7	4494.09	20.5521	60.9271	3.89583	0.777438	8.26042	5.97708	12	24	4	2	2	2	2	0	14	1	1	10	0	0	0	0	7.4	150	Dirt road	Flat shape	Clay	Intermediary	Sand	Runoff	Seasonal	Easy	Individual	Self-consumption and market
djo147	1	0	1	1	Djougou	67.5776	947.792	405.99	64063	478.181	932.202	5084.83	5454	5083.43	344.835	21.5556	61.7778	3.77778	0.881333	8	5.88889	12	20	6	6	3	2	1	3	2	0	0	7	0	10	2	0	0.3	300	Pas de route/Dirt road	Shape U	Clay	Clay	Sand	River/Stream	Seasonal	Easy	Individual	Self-consumption
djo148	0	0	1	1	Djougou	67.4815	939.905	387.109	982	823.479	22.4651	1015.81	676.543	41558.5	947.46	24.7083	57.5	3.41667	0.61525	8.54167	5.95417	16	24	4	1	1	12	12	70	40	0.8	0	60	0	0	4	0	2	100	Dirt road	Flat shape	Intermediary	Sand	Sand	Runoff	Seasonal	Easy	Individual
djo149	0	1	0	1	Djougou	67.4777	928.3	390.293	3478	18483	17.93	5754.68	5373.29	27189.2	2904.61	23.7619	56.5952	3.61905	0.652429	7.35714	5.81905	16	22	5	7	4	1	1	42	20	2	2	35	50	50	150	150	7	145	Path	Shape U	Intermediary	Intermediary	Intermediary	Spring	Permanent		Individual	Self-consumption and market
djo150	1	0	0	1	Djougou	67.6572	921.37	424.382	570	1209.93	13.2048	1468.63	1416.11	1337.37	322.322	23.1333	57.9333	5.13333	0.5782	5.96667	5.95667	9	9	7	3	3	5	4	15	0	1	0	10	0	0	0	0	1		Dirt road	Shape U	Clay	Clay	Clay	River/Stream	Seasonal	Easy	Individual	Self-consumption
djo151	1	1	1	1	Djougou	67.5776	1013.24	466	1753	5.71167	594.232	8667.63	10107.4	9399.05	212.229	22.1667	60.8095	4.16667	0.65	7.5	5.80238	0	4	4	1	1	1	1	0	60	25	5	50	0	0	3.5	0	0.02	500	Paved road	Shape U	Clay	Sand	Sand	River/Stream	Seasonal	Easy	Both	Self-consumption and market
djo152	1	0	0	1	Djougou	68.2902	954.954	408.336	8496	9486.86	18.9665	11181.3	1806.94	10851.4	1396.32	21.1176	60.4216	3.85294	0.643882	6.77451	5.78922	12	16	4	2	3	2		1	0	7	0	6	0	0	0	0	0	210	Dirt road	Shape U	Clay	Clay	Clay	River/Stream	Seasonal	Easy	Individual	Market
djo153	1	1	1	1	Djougou	67.4815	939.905	365.92	5753	14.5892	0	2377.83	2236.38	41133.2	166.762	23.2619	57.4286	3.45238	0.477	7.04762	5.85238	16	22	6	3	4	6	3	0	0	0	0	7	0	0	10	0	0	100	Paved road	Shape V	Clay	Clay	Sand	Runoff	Seasonal	Easy
nda002	1	1	1	1	Ndali	32.3137	1060.28	353.626	6295	23.5441	1627.84	3475.03	10204.4	15482.6	6.99324	19.1667	61.1389	4.80556	0.5985	8.16667	5.86111	20	32	4	5	5	7	7	19	28	0.2	0.2	24	0	0	0	0	0.5	60	Paved road	Flat shape	Clay	Clay	Clay	River/Stream	Seasonal	Easy	Individual	Self-consumption and market
nda005	1	0	0	1	Ndali	32.3137	1004	333.977	5852	32.7524	2806.17	9474.86	16206.3	21477.7	599.307	20.1667	57.3333	5.16667	0.702	8.33333	6	16	24	4	1	1	2	2	9	3	2	0	7	0	0	0	0	1	80	Paved road	Flat shape	Clay	Clay	Clay	River/Stream	Seasonal	Difficult	Individual	Market
nda008	1	1	1	1	Ndali	32.3137	1004.36	327.438	79469	49.802	2146.93	8841.06	18183	23447.8	455.742	19.6111	61.2407	5.11111	0.559778	8.37037	5.98889	16	22	5	1	1	2	1	2	0	1	0	4.5	0.25	0	4.75	0	0	120	Dirt road	Flat shape	Clay	Intermediary	Sand	River/Stream	Seasonal	Difficult	Individual	Market
nda018	1	1	0	1	Ndali	32.3137	1019.25	366.059	8602	113.746	0	330.586	24206.7	22867.5	135.431	21.6667	58.1389	4.08333	0.584389	7.99074	5.90556	4	16	6	1	1	3	2	4	1	0	0	7	0	0.25	0	0	2	80	Path	Flat shape	Clay	Clay	Clay	River/Stream	Seasonal		Individual	Self-consumption and market
nda020	1	1	1	1	Ndali	32.3146	1019.25	370.35	3150	76.0794	267.349	149.244	21322.6	19985.8	22.3111	19.7917	60.1667	4.54167	0.60075	8	6.025	9	13	5	4	2	1	2	20	0	3	3	15	0	0	0	0	0.6	60	Dirt road	Shape U	Clay	Clay	Sand	River/Stream	Seasonal	Easy	Individual	Self-consumption and market
nda023	1	1	0	1	Ndali	32.3146	1019.25	370.713	6057	29.1173	1870.54	1645.64	19291.3	17960.2	1100.13	21	59.1875	4.72917	0.634	7.625	5.91667	9	17	1	3	4	4	8	30	0	2	0	50	0	0	0	0	0.2	70	Path	Flat shape	Clay	Clay	Clay	River/Stream	Seasonal	Easy	Individual	Self-consumption and market
nda025	1	0	0	1	Ndali	32.3146	997.752	375.812	2353	104.084	712.526	2367.61	16690.7	15360.2	460.798	21.4167	59.75	4.83333	0.6115	8.66667	6.00833	14	14		3	2	1	2	6	0	3	4	9	0	0.5	3.5	0	0.5	70	Dirt road	Flat shape	Clay	Clay	Clay	River/Stream	Seasonal	Easy	Individual	Self-consumption
nda030	1	0	0	1	Ndali	32.3146	986.313	366.194	4541	2636.94	1.17508	3750.34	3840.81	3774.52	1307.21	20.2222	57.6667	4.27778	0.519	6.5	5.90556	16	20	4	4	3	4		67	22	4	1	83	2	6	22	0	0	50	Dirt road	Flat shape	Clay	Clay	Clay	River/Stream	Seasonal	Easy	Individual	Self-consumption and market
nda035	1	0	1	1	Ndali	32.77	964.721	321.897	82783	19206.6	6.1883	19273.3	17367.8	26673.6	130.863	19.1667	59.3333	4.16667	0.737	8.83333	5.85	8	12	4					2	0	4.5	0	3	0	1	0	0	0.3		Paved road	Shape V	Sand	Sand	Sand	River/Stream	Seasonal	Easy	Individual	Self-consumption and market
nda040	1	0	0	1	Ndali	32.3146	986	355.803	31639	16.6339	98.2209	5861.29	6093.32	5041.31	443.14	22.5833	57.3333	3.5	0.481	6.75	5.8	15	18	3	2	3	4	3	20	5	1	0	40	0	0.75	0.75	0	0.2	70	Paved road	Shape U	Sand	Sand	Sand	River/Stream	Seasonal	Difficult	Individual	Self-consumption
nda048	1	1	1	1	Ndali	32.3146	997.399	322.792	2193	0	47.5481	9788.02	12585.1	21022.1	132.488	19.8889	59.9444	4.5	0.509667	8.22222	6.13333	10	17	5	1	1	2	2	7	0	5	4	6	0	0	1	0	0.1		Paved road	Flat shape	Clay	Intermediary	Sand	River/Stream	Seasonal	Difficult	Individual	Self-consumption
nda078	1	0	1	1	Ndali	32.77	965.293	300.831	190433	9272.04	62.7416	9379.73	3424.1	28544.4	3318.18	24.4167	54.2292	5.02083	0.7305	10.2083	5.73333	20	28	4	3	1	1	1	22	4	0.2	0.2	20	0	0	0	0	0.2	200	Paved road	Flat shape	Clay	Clay	Clay	River/Stream	Seasonal	Easy	Individual	Self-consumption and market
nda085	0	0	0	0	Ndali	32.3146	997.399	352.302	2824	522.072	0	579.786	11870.6	10689.9	101.273	18.7222	62.25	4.30556	0.54	7.63889	5.98056	14	18	4	5	3	12	12	60	0	2	2	40	0	1	0	0	1	50	Dirt road	Flat shape	Intermediary	Clay	Clay	River/Stream	Seasonal	Easy	Individual	Self-consumption and market
nda086	1	1	1	1	Ndali	32.77	982.456	369.681	358	3.84821	0	1062.37	19832.2	50113.2	956.315	23.0152	54.7121	4.18182	0.592364	10.2879	5.70303	8	20	5	1	1	2	2	6	0	0	0	35	0.25	0	2	0	0.1	50	Paved road	Flat shape	Sand	Sand	Intermediary	River/Stream	Seasonal	Easy	Individual	Self-consumption and market
nda087	1	0	0	1	Ndali	32.3146	997.752	367.4	5150	908.271	553.521	929.198	14327.5	12989.4	731.198	20.0833	60.8333	4.08333	0.5985	7.75	5.94167	20	30	3	3	5	3	4	17	12	0.5	0.5	17	0	0	0	0	1	100	Paved road	Flat shape	Clay	Clay	Sand	River/Stream	Seasonal	Easy	Individual	Self-consumption and market
nda088	1	0	0	1	Ndali	32.3146	997.399	350.434	3492	978.458	0	1627.17	11524.8	10460.2	447.532	19.4722	59.3611	4.5	0.6675	8.22222	5.94167	20	28	4	3	2	2	1	1	1	4	4	14	0	0	0	0	1	60	Path	Flat shape	Clay	Clay	Clay	River/Stream	Seasonal	Easy	Individual
nda089	1	1	1	1	Ndali	428.22	1060.28	360.172	2404	1.8243	882.171	318.91	7041.82	12331.3	0	18.5417	61.875	3.83333	0.517	7.29167	5.79583	27	35	4	4		3		50	0	0	0	40	0.5	3	15	0	0.5	45	Dirt road	Shape U	Clay	Clay	Sand	Other	Seasonal	Easy	Individual	Self-consumption and market
nda090	1	0	0	1	Ndali	32.3137	1020.85	366.253	14238	1250.45	0	5178.4	21509	26422.1	770.673	21.9444	58.0772	4.32407	0.605204	7.80247	5.89352	24	34	6	4	2	1	1	100	25	2	0	300	0	0	0	0	4	110		Shape U	Clay	Clay	Sand	River/Stream	Seasonal	Easy	Individual	Self-consumption and market
nda091	1	0	0	1	Ndali	32.77	982.456	355.748	1275	680.475	0	638.531	18597.2	48874.4	438.986	21.9444	54.7222	4.66667	0.708667	11.3333	5.77222	13	17	5	3	1	1	1	26	4	6	4	7	0	0	10	0	0.1	20	Paved road	Flat shape	Clay	Clay	Clay	River/Stream	Seasonal	Easy		Self-consumption and market
nda092	1	1	1	1	Ndali	32.77	986.184	326.692	350	546.623	4.5915	796.173	6688.95	32762.8	236.819	19.8333	60.6667	4.66667	0.491	8.5	6.06667	8	17	4	3	3	1	1	10	5	0.3	0	30	1	1	0	0	1	40	Paved road	Flat shape	Sand	Sand	Sand	River/Stream	Seasonal	Easy	Individual	Self-consumption and market
nda093	1	1	1	1	Ndali	32.77	986.184	300.279	120	4079.51	0	4226	1331.65	31088	1379.08	23.7667	55.6333	5.3	0.6646	9.23333	5.88333	8	12	4	1	1	2	1	0	8	0.5	0	4	0	0	0	0	0.1	40	Paved road	Shape U	Sand	Sand	Sand	River/Stream	Seasonal	Easy	Individual	Self-consumption
nda094	1	0	0	1	Ndali	32.77	964.721	327.417	494	18473.4	7.55605	18536.8	17899.9	26362.9	12.5876	21.4444	57.8889	4.77778	0.617	7.94444	5.97778	20	28	11	1	1	1	1	24	6	7	7	30	0	1	15	15	0.4	60	Paved road	Flat shape	Intermediary	Intermediary	Intermediary	River/Stream	Seasonal	Easy	Individual	Self-consumption and market
nda095	1	1	1	1	Ndali	32.77	986.184	293.57	22458	25.9758	646.623	2108.82	6208.38	34555.2	1542.63	23.9872	55.1667	4.75641	0.578846	9.23077	5.86282	20	34	6	3	3	2	0	14	7	2	0.2	15	0	0	0	0	0	40	Paved road	Flat shape	Intermediary	Intermediary	Sand	River/Stream	Seasonal	Easy	Individual	Self-consumption and market
nda096	1	1	1	1	Ndali	32.77	965.293	308.108	137384	16471.2	0	16556	10650.2	26751.1	390.16	21.4583	57.7917	4.33333	0.568	7.91667	5.99167	7	8	5	1	1	1	1	6	4	1	0.5	40	0	11	0	0	0.8	45	Paved road	Flat shape	Sand	Sand	Sand	River/Stream	Seasonal	Easy	Individual	Self-consumption and market
nda097	1	0	0	1	Ndali	32.3146	986.313	378.503	1792	1393.88	115.421	2489.58	2609.19	2470.38	818.065	21.8889	57.1667	4.16667	0.552	6.88889	5.79444	5	7	5	1	1	2	1	4	0	2	0	5	0	0	0	0	3	60	Dirt road	Flat shape	Clay	Clay	Clay	River/Stream	Seasonal	Easy	Individual	Self-consumption
par001	1	1	1	1	Parakou	465.973	1086.57	368.628	525	753.271	0	1167.66	3767.88	8855.41	356.537	16.9	63.4333	2.8	0.5048	6.8	5.75333	16	32	12	4	3	2		19	4	2	1	15	2	5	10	0	0	50	Dirt road	Shape U	Intermediary	Clay	Sand	River/Stream	Seasonal	Easy	Both	Self-consumption and market
par017	1	1	1	1	Parakou	428.22	1060.28	352.372	3810	293.456	766.972	2347.95	4285.28	9601.41	399.658	17.4583	63.875	3.25	0.46175	6.875	5.87917	8	24	2	2	1	3	3	5	20	1	1	20	0.25	0.5	0	0	0	45	Paved road	Shape U	Clay	Clay	Clay	River/Stream	Seasonal	Easy	Individual	Self-consumption and market
par018	1	0	1	1	Parakou	553.353	1043.31	349.494	9000	3349.8	389.136	4043.65	3522.8	7646.91	2064.26	17.3889	62.2778	3.22222	0.437083	6.63889	5.81944	0	20	2	4	3	3		1	9	2	2		1	3	10	0	1	65	Dirt road	Shape U	Clay	Clay	Intermediary	River/Stream	Seasonal	Easy	Collective	Market
par019	1	1	1	1	Parakou	553.353	1077.97	363.937	5877	1272.39	0	1726.01	1202.21	5133.76	0	17.8148	62.463	3.4537	0.519389	6.90741	5.73611	14	21		4	2	5	4	2	0	4.5	0.2	100	0	0.25	0.5	0	0	85	Paved road	Shape U	Clay	Intermediary	Sand	River/Stream	Seasonal	Easy	Individual	Self-consumption and market
par022	1	1	1	1	Parakou	553.353	1043.56	345.255	10996	3372.9	0	3418.28	3048.78	5573.34	268.235	17.3333	63.5778	3.82222	0.446067	7.14444	5.79	12	28	3	3	2	1	1	3	0	0.5	0.5	24	0	0	0	0	0	75	Paved road	Flat shape	Intermediary	Intermediary	Intermediary	Runoff	Seasonal	Easy	Individual	Self-consumption and market
par023	1	1	1	1	Parakou	553.353	1072.23	355.364	12533	282.43	0	1232.08	1411.96	3205.7	30.0073	17.6961	66.402	4.12745	0.548882	7.31373	5.8598	7	8	3	3	4	2	3	15	0	1.5	2	15	0	0	0	0	3	80	Dirt road	Shape U	Intermediary	Clay	Sand	Runoff	Seasonal	Easy	Individual	Self-consumption and market
par027	1	1	1	1	Parakou	553.353	1043.56	340.492	1396	7718.39	0	7632.11	7211.57	7237.25	4200.84	17.0625	63.0417	5.0625	0.555875	7.39583	5.95833	24	12	2	2	2	1	1	0	2	2.6	0	0	0	0	0	0	1	65	Dirt road	Shape V	Intermediary	Intermediary	Intermediary	Runoff	Seasonal		Collective	Self-consumption and market
par030	1	1	1	1	Parakou	553.353	1043.56	319.16	60016	9169.7	145.374	9107.66	8877.04	8654.26	5259.51	16.0208	64.8542	4.75	0.521875	7.25	6.05625	0	12	3	1	1	2	2	0	6	0.5	0	1	1.5	1.5	0.5	0	0	45	Dirt road	Shape U	Clay	Intermediary	Intermediary	River/Stream	Seasonal	Easy	Individual	Self-consumption and market
par031	1	0	0	1	Parakou	553.353	1038.39	344.043	676	7607.9	0	7533.7	6451.81	7577.85	2650.4	16.6795	66.7564	3.47436	0.397731	6.39103	5.89551	12	12	3	4	1	1	12	20	8	0.4	0.2	17	0	0	7	0	0	40	Dirt road	Flat shape	Sand	Intermediary	Sand	Runoff	Seasonal	Difficult	Collective	Self-consumption and market
par032	1	1	1	1	Parakou	553.353	1038.39	347.442	206	6776.22	0	6906.74	5779.55	7077.74	2896.3	17.3889	64.2222	3.27778	0.403333	6.33333	5.81111	14	24	4	1	1	1	1	24	7	1	1	22	0	0	0	0	1	100	Paved road	Shape U	Clay	Clay	Sand	Runoff	Seasonal	Easy	Individual	Self-consumption and market
sin001	1	0	0	1	Sinende	43.7616	957.873	362.291	2954	26955.8	0	27292.2	29127.7	29744.7	3106.74	19.5556	56.4444	4.27778	0.607333	8.5	5.76667	8	8	4	2	3	8	5	21	0	14	7	15	1	3	8	0	3.5	80	Dirt road	Shape U	Intermediary	Intermediary	Sand		Temporary/irregular	Easy	Individual	Market
sin002	1	0	1	1	Sinende	43.7616	957.873	384.691	412	26755.1	0	27548.1	26060.7	26667.1	249.425	22.1667	55.1667	4.3	0.5724	7.4	5.83667	24	32	3	1	1	2	2	1	34	2	2	22	0	0	0	0	1	150	Dirt road	Flat shape	Sand	Clay	Intermediary		Seasonal		Individual	Self-consumption and market
sin003	1	0	0	1	Sinende	43.7616	965.091	377.94	1194	26027.3	0	26955.1	24987.7	25574.4	234.447	22.2963	56.6296	5.03704	0.617444	8.7037	5.91296	0	0	2	4	3	3	3	10	20	1	0.6	8	0	0	0	0	1	225	Dirt road		Sand	Clay	Sand	River/Stream	Seasonal	Easy	Collective	Self-consumption and market
sin004	1	1	1	1	Sinende	43.7616	972.309	368.993	6922	24977.9	0	26224.1	24070.6	24631.8	1752.04	20.1667	58.3333	4.08333	0.6335	8.33333	5.6875	8	12		10	7	1	1	2	0	1	1	2.5	0	1.25	19	0	3	60	Dirt road	Flat shape	Intermediary	Intermediary	Intermediary	River/Stream	Temporary/irregular	Non-existent	Collective	Self-consumption and market
sin005	1	0	0	1	Sinende	43.7616	962.644	372.233	4061	9534.53	0	9607.62	20439.3	25922.6	640.933	20.1667	58	5.16667	0.699	8.33333	5.91667	12	12	5	2	3	8	5	7	13	6	8	0	0	0.25	0.75	0	0.8	15	Path	Flat shape	Clay	Clay	Clay	Other	Seasonal	Difficult	Collective	Self-consumption and market
sin006	1	0	0	1	Sinende	39.2047	962.644	377.067	2052	8676.81	0	8788.24	20383.5	24309.8	1382.95	21	60	5.16667	0.6815	8.41667	5.95	20	0	6	2	3	3	2	2	3	8	10	0	0	1	10	0	2.4	10	Path	Flat shape	Clay	Sand	Sand	River/Stream	Seasonal		Collective	Self-consumption and market
sin008	1	0	0	1	Sinende	43.7616	971	365.724	716	13303.8	2.77041	13396.6	24255.1	27540.1	784.956	20.25	59.4167	4.33333	0.6005	8	5.825	16	20	4	3	3	1	1	5	10	8	10	0	0.8	0.75	0	0	0.1	15	Pas de route/Dirt road	Flat shape	Clay	Sand	Sand	River/Stream	Seasonal	Non-existent	Collective	Self-consumption and market
sin012	1	0	0	1	Sinende	43.7616	964.195	361.025	7645	34489.2	12.4473	35328	25198.3	25924.8	219.617	23.0833	52.9583	4.25	0.535	7.66667	5.875	20	38	7	3	3	2	2	20	30	1	0	35	0	0	0	0	1.5		Dirt road	Shape V	Intermediary	Intermediary	Intermediary	Spring	Seasonal	Easy	Individual	Market
sin013	1	0	0	1	Sinende	43.7616	964.195	359.101	7890	34681	17.1903	35463.6	25907.7	26633.5	18.9794	22.5833	54.3333	5.08333	0.536	8.08333	5.94167	16	32	5	3	3	5	3	21	12	4	0.2	18	0	1	2	0	0.1	50	Dirt road	Shape U	Sand	Intermediary	Intermediary	Spring	Seasonal	Easy	Individual	Self-consumption and market
sin015	1	0	0	1	Sinende	43.7616	964.195	359.824	29886	35502	0	36251.1	26141.1	26885.3	149.789	20.7222	56.1667	4.61111	0.674667	8.27778	5.79444	7	8	7	2		4		6	0	2	0	10	0	0	5	0	2	100	Dirt road	Shape U	Intermediary	Clay	Intermediary	River/Stream	Seasonal		Individual	Self-consumption and market
sin017	1	1	0	1	Sinende	43.7616	965	365.024	14175	28832.8	0	29694.8	25173.8	25812.3	45.4367	23.5417	53.5417	4.83333	0.5515	7.70833	5.77917	20	24	1	5	2	5	8	1	1	10	8	0	0	0	0	0	1	100	Dirt road	Shape U	Intermediary	Intermediary	Intermediary	Spring	Seasonal	Difficult	Collective	Self-consumption and market
sin019	0	1	1	1	Sinende	43.7616	957.873	369.806	1691	26360.6	0	27088.5	26704.5	27301.6	817.781	21.5833	57.3333	4.83333	0.5945	8.25	5.95	8	28	7	2	4	8		22	9	1	0	20	0	0.75	0	0	1	40	Dirt road	Shape U	Clay	Clay	Intermediary	Spring	Temporary/irregular	Easy	Individual	Self-consumption and market
sin021	1	0	0	1	Sinende	43.7616	962.644	364.939	5253	9972.58	459.306	10053.7	21011.7	25963.9	1145.33	20.6667	58.2778	5.11111	0.680333	8.38889	5.97222	10	12	6	4	3	3	3	8	0	2	0	5	0	2.5	0	0	0	10	Path	Flat shape	Clay	Sand	Sand	River/Stream	Seasonal	Difficult	Individual	Self-consumption
sin022	1	0	0	1	Sinende	43.7616	961.339	356.194	30063	35235.8	7.05758	35946.2	26430.6	27168.8	410.371	21.5	55.8333	5.16667	0.676	8.5	5.86667	16	24	1	0	4		4	25	11	5	5	25	0	0	0	0	0.5		Dirt road	Shape U	Sand	Intermediary	Intermediary	River/Stream	Temporary/irregular	Difficult	Individual	Self-consumption and market
tch025	1	1	0	1	Tchaourou	34.971	947.9	251.839	10769592	19.7566	203.419	190.093	11666	303.109	44.3467	21.6471	57.8039	4.28431	0.510647	7.5098	6.02941	0	0	2	1	3	1	1	6	3	3	0.3	2	0	0	0	0	0.3	150	Path	Flat shape	Clay	Clay	Clay	Runoff	Seasonal		Individual	Self-consumption and market
tch026	1	1	0	1	Tchaourou	34.971	947.9	267.139	2206	372.741	105.673	1602.6	15672.7	2057.09	331.357	19	61.2083	4.27083	0.429	6.83333	6.07292	10	20	5	1	1	2	2	17	8	2	2	20	1.5	0	31.5	0	0.2	80	Path	Shape U	Clay	Clay	Clay	Runoff	Seasonal	Easy	Individual	Self-consumption
tch030	1	0	0	1	Tchaourou	34.971	969.381	265.244	919	2716.36	245.932	4285.42	15394.7	4423.89	2847.41	22.3889	57.3333	4.77778	0.588667	8.55556	5.88333	12	20	4	1	1	1	1	2	3	3	1	5	0	1	0	0	5	150	Path	Flat shape	Clay	Clay	Clay	River/Stream	Seasonal		Individual	Self-consumption and market
tch031	1	0	0	1	Tchaourou	34.971	939.594	267.709	271	2966.38	211.132	4566.76	15381	4681.35	3042.87	20.5417	58.7083	5.45833	0.63175	8.625	5.96667	8	20	6	2	1	2	2	8	0	1	0	15	0.5	0	4.5	0	5	100	Path	Flat shape	Clay	Clay	Clay	Runoff	Seasonal	Easy	Individual	Self-consumption and market
tch032	1	0	0	1	Tchaourou	34.971	939.594	263.114	476	2060.43	7.43204	4021.85	15802.6	4213.76	2208.85	22.5556	56.1111	4.55556	0.598	8	6.00556	8	8	6	1	2	2	1	2	2	2	2	1.5	0	0	0	0	3	100	Path	Flat shape	Clay	Clay	Clay	Runoff	Seasonal	Difficult	Individual	Self-consumption and market
tch033	1	0	0	1	Tchaourou	34.971	940	265.55	194	1966.64	0	4045.94	15968.6	4258.82	2074.72	22.75	56.0833	4	0.596	7.5	5.5	6	8	5	1	1	2	2	13	7	1	0	45	0.5	0	26.5	0	4	60	Path	Flat shape	Clay	Clay	Clay	River/Stream	Seasonal	Easy	Individual	Self-consumption and market
tch036	1	1	0	1	Tchaourou	34.971	947.9	287.213	431	1240.3	99.7549	1256.2	8611.25	5794.45	653.161	16.625	64	3.25	0.3565	6.16667	6.00833	8	8	5	2	2	2	2	7	3	7	0.2	8	0	0	0	0	0.5	150	Dirt road	Flat shape	Intermediary	Clay	Sand	Other	Seasonal	Difficult	Collective	Self-consumption and market
tch037	1	0	0	1	Tchaourou	34.971	947.9	288.233	1443	2365.36	0	2370.14	8929.85	6183.31	1779.5	17.3889	61.4444	3.27778	0.342333	6.11111	6.03333	8	14	12	1	1	1	1	20	0	3	0	40	1	0	1	0	1	75	Dirt road	Flat shape	Clay	Clay	Clay	Runoff	Seasonal	Easy	Individual	Self-consumption and market
tch038	1	1	0	1	Tchaourou	34.971	947.9	270.296	1862	18.2553	0	751.631	9220.89	4170.82	67.3303	18.375	62.6042	4.25	0.43175	7.16667	6.10417	6	11	5	3	1	5	3	2	2	0.4	8	20	0	0	0	0	0.1	100	Path	Flat shape	Clay	Clay	Clay	River/Stream	Seasonal	Easy	Individual	Self-consumption and market
tch045	1	0	0	1	Tchaourou	34.971	958.641	272.815	868	10.6361	2.13636	196.096	8622.74	5085.56	0	17.625	64.2083	4.58333	0.42825	6.875	6.15417	7	8	5	1	1	2	2	5	5	2	0	50	0	0	0	0	3	60	Dirt road	Flat shape	Clay	Clay	Sand	Runoff	Seasonal	Easy	Individual	Self-consumption and market
tch048	1	0	0	1	Tchaourou	35.4712	1037.63	320.551	2999	0	155.334	3644.74	8702.64	19626.4	365.044	18.1833	61.4833	3.61667	0.3874	7	5.99	0	0	7	4	1	12	2	7	5	3	1	1.5	0	0	12	0	1	47	Path	Shape U	Intermediary	Intermediary	Intermediary	River/Stream	Seasonal	Easy	Individual	Self-consumption and market
tch056	1	0	0	1	Tchaourou	35.4712	972.632	290.705	14580	1932.65	0	2922.71	3667.76	16665.1	2005.9	17.9333	63.4	4.33333	0.461	7.23333	6.05333	12	23	5	4	3	3		4	6	0.8	0	50	1.5	6	5	0	3	80	Dirt road		Clay	Clay	Intermediary	River/Stream	Permanent	Easy	Collective	Self-consumption and market
tch083	1	0	0	1	Tchaourou	34.2777	953.666	286.372	427	14875.6	0	14965.9	19684.9	15720.5	1528.21	18.0556	62.8889	4.16667	0.544333	6.94444	6.11111	8	16	3	4		3		1	2	3	0	4	0.5	3	18	0	2	65	Path	Shape V	Clay	Intermediary	Intermediary	Spring	Seasonal	Difficult	Individual	Self-consumption and market
tch087	1	0	0	1	Tchaourou	34.2777	953.666	293.474	137	16232.4	12.4269	16276.7	20776	17139.9	338.169	17.9167	63.1667	4.16667	0.656	7.91667	6.13333	20	32		4	5	7	7	5	1	3	3	10	0	5	6	1	0.5	45	Path		Clay	Clay	Intermediary	River/Stream	Seasonal	Easy	Individual	Self-consumption and market
tch097	1	0	0	1	Tchaourou	34.971	947.9	281.977	5003	5678	0	6117.64	14052.7	6064.54	719.236	20.7222	59.4792	3.875	0.675	8.59028	5.99722	1	4		2	1	3		40	0	2	0	30	0	0.5	0	0	2	75	Path	Flat shape	Clay	Clay	Intermediary	Runoff	Seasonal	Easy	Individual	Self-consumption and market
tch098	1	0	0	1	Tchaourou	34.971	947.9	285.289	1204	3708.06	0	4751.3	12614.2	4606.55	1580.96	19.9	60.9	3.73333	0.5856	7.53333	6	9	27	5	3	2	12	12	24	3	1	1	15	0	0	0	0	0.1	50	Dirt road	Shape V	Intermediary	Intermediary	Intermediary	River/Stream	Seasonal	Easy	Individual	Self-consumption and market
tch099	1	0	0	1	Tchaourou	35.4712	972.632	280.074	7457	633.197	38.9173	3193.95	4912.77	8525.42	700.474	16.9	63.7667	3.36667	0.3784	6.1	6.04333	9	27	6	4	3	1	2	8	4	3	2	30	0	0	0	0	0.4	35	Path	Flat shape	Clay	Clay	Intermediary	River/Stream	Seasonal	Easy	Individual	Self-consumption and market
tch100	0	0	0	0	Tchaourou	465.973	1086.57	355.502	6943	629.129	89.1956	3321.71	1247.21	6256.51	0	17.5952	65.0238	3	0.420857	6.16667	5.80238	20	27	5	1	3			21	5	1	0	40	0	0.5	0	0	1	35	Path	Flat shape	Clay	Intermediary	Intermediary	River/Stream	Seasonal	Easy	Individual	Self-consumption and market
tch101	1	0	0	1	Tchaourou	35.4712	972.632	307.266	207	4007.02	0	4898.41	5112.73	16882.5	4005.66	17.5333	62.9667	3.86667	0.5574	8	5.96	8	32	7	4	1	1	3	5	1	7	0	42	0	0.25	5	0	4.5	45	Path	Shape V	Clay	Intermediary	Clay		Seasonal	Easy	Individual	Self-consumption and market
tch102	1	0	0	1	Tchaourou	35.4712	972.632	320.256	338	2172.34	313.176	2205.55	5472.58	18777.9	2054.52	15.5952	64.7857	3.21429	0.426429	6.52381	5.93571	1	3	12	4	4	7	7	20	0	1	0	15	0	0	0	0	3	65	Dirt road	Shape V	Intermediary	Intermediary	Intermediary	River/Stream	Seasonal	Non-existent	Individual	Self-consumption and market
[truncated: 18 more columns]

## Sheet: Benin_Mono-Couffo
CODE_BF	Rice	District	Vegetable	Othcrop	Ause	Elevation	Flowacc	Ricemill	Market	Store	Pavedrd	Othroad	Settlement	Popden	Rainfall	clay30	sand30	exbas30	nto20	orcarb30	pH	Watflodur	Floodurb	Floodurf	wtablemb	wtablemf	wtablslb	wtablslf	IVarea	Rsvegarea	Dsvegarea	Rsocroarea	Dsocroarea	DistR	IVmarketdis	Vilgmarketdis	Widthest	Male	Female	Access	Shape	Soilbot	Soilfring	Soilupslop	Watersou	Waterdur	Drainage	Exploitation	objective
ap011	1	Aplahoue	0	1	1	160.471	674	34927.9	18838	19099	36416.4	0	2796.94	180.591	945.947	19.0455	59.7727	10.4242	0.842455	10.7121	6.49091	5	16	8			5		50	0	0	15	0	0	12	12	900	20	15	Dirt road	Flat shape	Intermediary	Intermediary	Intermediary	Runoff	Seasonal	Easy	Individual	Self-consumption and market
ap012	1	Aplahoue	0	1	1	147.523	14402	33052.1	17408.1	17668.6	34230.2	402.65	2213.74	180.591	945.947	17.775	61.1708	9.1625	0.833675	10.0125	6.42583	7	14	6	2		1	1	30	0	0	8	0	0.5	12	12	20	5	6	Path	Flat shape	Intermediary	Intermediary	Sand	River/Stream	Seasonal	Easy	Individual	Self-consumption and market
ap014	1	Aplahoue	0	1	1	139.562	603	33442.9	18320.1	18578.2	33051.7	254.744	1733.81	180.591	945.947	18.9524	58.1369	9.64286	0.855	10.3631	6.35655	6	15		5		2		90	0	0	20	0	5	17	17	50	30	20	Path	Flat shape	Clay	Clay	Clay	River/Stream	Seasonal	Easy	Individual	Self-consumption and market
ap018	1	Aplahoue	0	0	1	166.357	619	39975.4	23051.1	23305.2	42593.7	0	582.914	180.591	945.947	17.1667	61.9444	10.5	0.802222	11.3333	6.14444	6	16	8	4	2	2	1	100	0	0	0	0	1	1	0	100	8	15	Path	Flat shape	Intermediary	Intermediary	Intermediary	River/Stream	Seasonal	Easy	Individual
ap022	1	Aplahoue	0	1	1	173.824	6196	36839.9	19592	19839.5	41368.8	0	3194.31	180.591	901.659	14.8333	68.6667	8.41667	0.676	10.25	6.45	7	20	12	3	2	2	1	2	0	0	3	0	0	12	12	60	1	1	Dirt road	Flat shape	Intermediary	Intermediary	Intermediary	River/Stream	Seasonal	Easy	Individual	Self-consumption and market
ap023	1	Aplahoue	0	1	1	186.712	2649	28831.4	11372.4	11611.7	35716.8	0	121.328	180.591	938.637	14.625	66.5417	7.59375	0.686125	8.07292	6.11354	6							40	0	0	2	0	0	0.2	0.2	80	3	15	Dirt road	Flat shape	Intermediary	Intermediary	Intermediary	Runoff	Temporary/irregular	Easy	Individual	Self-consumption and market
ap025	1	Aplahoue	0	1	1	173.809	624	28295.3	11293.6	11550.3	33760.1	170.186	440.056	180.591	966.166	14.8833	63.8667	8.3	0.7492	8.25	6.26167	5	8						40	0	0	15	0	0	6	2	200	5	10	Dirt road	Flat shape	Intermediary	Intermediary	Intermediary	Runoff	Temporary/irregular	Easy	Individual	Self-consumption and market
ap030	0	Aplahoue	1	1	1	177.525	685	16781.7	4358.59	4459.37	23279.7	0	622.884	180.591	1003.55	20.5833	58.6667	11.8333	1.08083	9.51389	6.16528	5	12		3		1		22	0	0.2	8	0	0.2	9	1	300	5	5	Dirt road	Flat shape	Intermediary	Intermediary	Intermediary	Runoff	Temporary/irregular	Easy	Individual	Self-consumption and market
ap034	0	Aplahoue	1	1	1	159.299	668	11492.3	5725.53	5514.88	19312.9	1.36909	357.52	187.75	1003.55	20.2222	59.2222	10.1667	0.972333	9.72222	6.12778	5	12						8	0.08	0	0.5	0	0	7	7	120	4	2	Path	Flat shape	Sand	Sand	Sand	Runoff	Temporary/irregular	Non-existent	Individual	Self-consumption
ap036	0	Aplahoue	1	1	1	151.185	1770	9512.07	8204.08	8029.77	17594.6	88.3762	1573.92	187.75	1003.55	16.1667	62.9167	10.0833	0.9605	8	6.3	6	32	20	8	3	2	3	2	1	0.2	1.5	0	2	27	25	60	2	2	Dirt road	Flat shape	Intermediary	Intermediary	Intermediary	River/Stream	Seasonal	Easy	Individual	Market
ap039	0	Aplahoue	1	0	1	110.107	74010	5671.76	11588.3	7629.25	13389	374.713	669.993	187.75	966.87	21.9444	59.7222	11.0833	1.034	10.9444	6.12222	12	34	8	6	2	1		10	0	6	0	0	3	22	22	100	50	100	Dirt road	Flat shape	Clay	Clay	Clay	River/Stream	Permanent	Non-existent	Both	Market
ap044	0	Aplahoue	1	1	1	150.525	730	7275.91	11326.4	9665.93	14318.6	858.588	537.027	187.75	966.87	13.5333	64.2	8.76667	0.7048	8.03333	6.26667	10	20	8	6		1		25	0	3	25	0	0.5	0.2	5	122	30	20	Dirt road	Shape V	Intermediary	Intermediary	Intermediary	River/Stream	Seasonal	Non-existent	Individual	Self-consumption and market
ap045	0	Aplahoue	1	1	1	164.755	376	8905.44	13675	11201.5	12205.2	0	89.4985	187.75	966.87	14.5833	66.1111	8.58333	0.765333	8.63889	6.33056	8	19	8	4	2	1	1	15	0.75	0	4.75	0	0.1	5	5	500	3	2	Path	Flat shape	Intermediary	Intermediary	Sand	Runoff	Temporary/irregular	Easy	Individual
ap048	0	Aplahoue	1	1	1	140.868	357	14139.2	13530.2	13522.2	14020.6	1603.39	2011.47	187.75	1033.22	16.9815	60.3704	10.2593	0.850667	7.7037	6.3963		38	14	4		1		25	3	0	13	0	3	8	5	1000	12	18	Path	Shape U	Intermediary	Intermediary	Clay	River/Stream	Seasonal	Easy	Individual
ap050	0	Aplahoue	1	1	1	140.46	451	3097.05	13708.3	4370.24	9795.64	182.145	186.106	185.136	966.87	13.7917	70.1667	9.83333	0.81075	9.29167	6.67083				4	2	2		6	2	2	1	0	3	15	15	200	40	10	Dirt road	Shape U	Intermediary	Intermediary	Intermediary	Runoff	Temporary/irregular	Easy	Individual
ap055	0	Aplahoue	1	1	1	151.236	2730	4961.59	11141.3	6950.03	8476.38	0	438.569	192.704	966.87	17.3056	67.1481	9.37963	0.794222	10.6019	6.43981	12	36						8	0	3.5	5	0	0.2	1	1	120	8	8	Path	Flat shape	Sand	Sand	Sand	Spring	Permanent	Difficult	Individual
ap065	0	Aplahoue	1	1	1	134.313	13234	4764.08	9358.87	2417.41	3773.42	0	340.74	185.136	974.432	16.9667	71	9.16667	0.7684	10.5	6.67	12	37	8	3		2		14	1	0.5	2	0	0	8	8	120	25	15	Dirt road	Flat shape	Intermediary	Intermediary	Intermediary	Spring	Permanent	Difficult	Individual
ap067	0	Aplahoue	1	1	1	166.125	4563	2613.27	7205.61	2251.04	6702.19	1.83906	514.205	208.721	967.23	16.803	69.8485	8.10606	0.740727	9.54545	6.4697	7	23	11	1	2	1	1	6	0	0.5	3	0	0	3	2	56	4	6	Dirt road	Shape V	Intermediary	Intermediary	Intermediary	River/Stream	Seasonal	Easy
ap072	0	Aplahoue	1	1	1	225.305	1966	8185.25	2345.35	7050.34	2239.7	0	183.291	208.721	974.432	17.0417	68.9583	5.375	0.533	6.54167	6.25	6	12	9	3	1	1	1	10	0	2.5	2.5	0	0.1	2.5	2.5	100	10	30	Dirt road	Flat shape	Intermediary	Intermediary	Intermediary	River/Stream	Seasonal	Difficult	Individual	Self-consumption
ap075	0	Aplahoue	1	1	1	186.802	1826	19006.1	2020.16	2280.88	26784.6	572.155	489.3	180.591	1020.24	18.7083	64.75	11.2917	1.175	12.9583	6.03333	7	21	26	8		1		10	8	0.5	5	0	0.5	13	13	100	40	10	Dirt road	Flat shape	Clay	Clay	Clay	River/Stream	Seasonal	Easy	Individual
ap081	0	Aplahoue	1	1	1	152.605	309	20212.7	9510.2	9668.18	22496.7	0	950.623	180.591	966.166	15.4333	64.0667	10.1	0.7656	7.9	6.47	12	33	13	12	3	3	5	13	7	0	2	0	1	13	11	50	5	15	Dirt road	Flat shape	Intermediary	Intermediary	Intermediary	River/Stream	Permanent	Easy	Individual
ap088	0	Aplahoue	1	1	1	140.354	5207	14429.9	8707.46	8715.64	19274.7	0	1830.51	180.591	1003.55	16.8333	61.0417	10.125	0.926	8.91667	6.32917	5							4	0.5	0	2	0	0.5	6	6	65	1	1	Path	Shape V	Intermediary	Intermediary	Clay	River/Stream	Seasonal	Easy	Individual	Self-consumption and market
ap099	0	Aplahoue	0	1	1	142.276	40	31039.9	16794.9	17045	30565.9	0	889.161	180.591	951.002	19.4444	58.6667	8.72222	0.861	9.38889	6.39444		14	8					3	0	0	2	0	5	2	30	100	9	6	Path	Shape U	Intermediary	Intermediary	Intermediary	Runoff	Temporary/irregular	Easy	Individual	Self-consumption
ath03	0	Athieme	1	1	1	15.8783	748324	2885.7	6920.39	1683.64	1540.57	0	0	259.675	813.616	36.6111	40.7222	16.5694	1.86583	21.125	5.64306	6	44	12	5	2	8	1	14	0	1	0.5	0	0	2	2	80	5	10	Dirt road	Flat shape	Clay	Intermediary	Sand	River/Stream	Seasonal	Difficult	Individual	Self-consumption and market
ath16	1	Athieme	1	1	1	17	6019	5321.34	9588.55	2317.72	1217.84	9.4126	464.818	259.675	813.616	29.3889	47	15.7222	1.35	11.6667	5.73333	3	16	1	1	1	11	1	13	0	1	1	0	1	2	2	50	3	7	Path	Shape U	Sand	Sand	Intermediary	River/Stream	Seasonal	Difficult		Self-consumption and market
ath17	0	Athieme	1	1	1	17.2366	5634	4953.82	9610.6	2341.43	1185.26	443.937	749.801	259.675	813.616	28.1111	49.6667	16.8333	1.39333	12.6111	5.64444	3	16	1	1	1	11	1	3	2	1	2	0	2	2	2	45	12	6	Path	Flat shape	Sand	Sand	Sand	River/Stream	Seasonal	Difficult	Individual	Self-consumption and market
ath18	0	Athieme	1	1	1	16.5293	2812	4940.22	5353.01	1366.95	935.782	0	7.3448	259.675	813.616	28.7292	53.1875	14.5208	1.6625	16.9792	5.63333	4	32	16		2		3	10	3	1	2	1	1	4	4	45	5	15	Path	Shape U	Sand	Sand	Sand	River/Stream	Seasonal	Difficult	Individual	Self-consumption and market
ath20	0	Athieme	1	1	1	22.1111	169	6059.26	5504.72	5632.13	5986.53	2.62015	42.0118	363.287	884.822	25.5	54.1333	11.6	1.288	15.3667	5.28667	4	24	12	6	2	10	1	10	3	1	2	0	0	1	1	70	10	15	Dirt road	Shape U	Sand	Clay	Sand	River/Stream	Seasonal	Difficult	Individual	Self-consumption and market
ath22	0	Athieme	1	1	1	19.5561	600	4390.11	5476.14	5680.33	5028.46	0	67.924	363.254	813.616	29.3333	48.5476	14.7619	1.61857	17.9048	5.27143	2	20	12	4	3	2	1	13	0	2	2	0	1	3	3	15	20	30	Path	Shape U	Sand	Sand	Sand	River/Stream	Seasonal	Difficult	Individual	Self-consumption and market
ath26	0	Athieme	1	1	1	16.4022	3145843	5493.3	4415.85	3209.01	2205.81	383.958	648.765	259.675	813.616	38	38.5	16.6667	1.9	21.4167	5.59167	2	20	16	2	2	1	1	7	0	2	2	1	2	7	6	15	50	100	Path	Flat shape	Clay	Clay	Intermediary	River/Stream	Seasonal	Difficult	Individual	Self-consumption and market
bop01	1	Bopa	1	0	1	13.1832	813	13217.7	13405.2	13284.8	13225.2	48.8981	93.3444	290.868	1029.69	29.7857	50.7381	15.2143	1.11857	18	6.2	12							15	2	2	0	0	0.05	0.02	17	1000	5	10	Path	Flat shape	Clay	Clay	Clay	Other	Permanent	Easy	Individual	Market
bop02	0	Bopa	1	1	1	1.46522	115582	3114.64	7673.85	3147.99	3055.71	0	288.942	278.864	971.273	36.2564	42.7564	14.5769	1.465	31.3269	5.77244		16	16				1	50	1	0	4	2	1	4	5	200	4	3	Dirt road	Flat shape	Clay	Clay	Clay	rainfall	Seasonal	Easy	Individual	Market
bop05	0	Bopa	1	0	1	1.69184	4494	5588.24	8780.67	5621.34	5423.96	0.149957	100.551	278.86	995.494	28.7917	53.0486	12.0903	1.3	31.4236	5.86944	4	42				7	7	100	2	0	10	10	5	4	4	4000	5	10	Path	Flat shape	Clay	Clay	Clay	rainfall	Seasonal	Difficult	Individual	Market
bop07	0	Bopa	1	1	1	3.54088	20452	8672.69	10277.2	8718.81	8586.12	0	0	278.86	1029.69	31.3258	49.9394	16.3788	1.51045	27.2348	5.73939	8	39	20			7	7	15	2	1	1	5	0	0	17	1000	10	15	Dirt road	Flat shape	Clay	Clay	Intermediary	rainfall	Temporary/irregular	Difficult	Individual	Market
bop08	0	Bopa	0	0	0	2.54135	392	2678.39	7677.29	2663.01	2404.9	32.8657	4.70213	278.86	971.273	28.5	54.5556	10.5278	1.19833	25	5.9	3	28	28			5	5	20	0	0	0	0	0	0	12	1000	0	0	Dirt road	Shape U	Clay	Clay	Intermediary	rainfall	Seasonal	Difficult
bop12	0	Bopa	0	0	0	3.39118	23150	1859.51	7787.01	1769.97	3.11799	0	274.248	277.491	971.273	21.9333	67.5333	7.56667	1.0194	24.4	5.95667	3	40	40	8	8	3	3	15	0	0	0	0	0.03	9	0.05	200	0	0	Paved road	Flat shape	Clay	Clay	Clay	River/Stream	Temporary/irregular	Difficult	Individual	Self-consumption and market
bop14	1	Bopa	1	1	1	10.4261	33122	14705.3	14200.6	14786.4	14752.8	0	1007.07	290.868	1029.69	40.0357	38.5714	19.1548	1.22429	22.5357	6.02619		44	40			11	11	50	1	0.5	4	6	0	20	30	2000	8	12	Dirt road	Shape U	Clay	Clay	Intermediary	River/Stream	Temporary/irregular	Difficult	Individual	Market
com05	1	Come	1	1	1	3.32579	5182089	1673.52	3812.41	4343.02	7.72849	42.8534	485.263	300.881	879.539	35.375	39.1667	17.1667	1.5275	15.7083	5.80417	9	36	24	7	3	2	2	50	0	2	0	2	0	3	3	114	50	25	Dirt road	Shape U	Clay	Intermediary	Intermediary	River/Stream	Temporary/irregular	Difficult	Both	Self-consumption and market
com19	0	Come	1	1	1	5.0614	519	0	951.48	1510.26	663.181	0	0	570.858	879.539	18.5833	62.9167	9.91667	1.43	8.25	5.66667	7	32	20	7	3		1	200	0	2	4	1	2	2	0	79	15	10	Dirt road	Shape U	Intermediary	Intermediary	Clay	Runoff	Seasonal	Difficult	Individual	Self-consumption and market
com27	0	Come	1	1	1	3.125	8467	2927.46	3870	2224.19	1741.86	0.188644	684.379	440.196	754.723	23.5	53.0833	12.5833	1.62	14	5.68333	7	17	8	4	2	2	1	500	5	8	4	2	2	4	4	225	35	45	Path	Flat shape	Clay	Clay	Clay	River/Stream	Seasonal	Difficult	Both	Self-consumption and market
com32	1	Come	1	1	1	5.09598	1321	759.145	821.759	2232.28	1.17324	0	0	570.858	879.539	20.6481	58.2963	12.7963	1.38667	11.0556	5.77778	7	32	24	4	1	2	1	28	1	1	10	4	0	0	0	435	44	12	Paved road	Shape U	Clay	Clay	Intermediary	River/Stream	Seasonal	Difficult	Individual	Self-consumption
com46	0	Come	1	1	1	3.87621	5205320	2283.03	1763.21	3664.99	1084.87	0	11.0592	570.858	879.539	27.2075	50.2579	13.0818	1.31792	13.2075	5.71792	2	16	8	4	2	3		50	20	0	10	0	0	1	1	1000	50	70	Dirt road	Flat shape	Clay	Clay	Intermediary	River/Stream	Seasonal	Easy	Individual	Self-consumption and market
dat01	1	Djakotomey	1	1	1	25.8655	22357	3429.63	11024.4	4691.03	14167.4	95.2359	1071.31	670.421	921.013	24.9167	59.6667	12.8125	1.16875	14.3333	5.54583	4	24	16	4	4			50	10	5	20	0	2	4	2	500	8	5	Path	Flat shape	Intermediary	Intermediary	Intermediary	River/Stream	Seasonal	Difficult	Individual	Self-consumption and market
dat03	1	Djakotomey	1	1	1	39.7447	268664	16040	4282.92	2936.11	0	1246.24	533.312	462.917	990.412	15.4333	73.6667	6.43333	0.8006	10.4333	6.11667	12					11	5	10	5	2	3	0	0	3	0	200	10	6	Paved road	Shape U	Intermediary	Intermediary	Intermediary	Other	Permanent	Easy	Individual	Self-consumption and market
dat05	1	Djakotomey	1	1	1	29.4777	2427306	7418.2	15577	6580.47	13743.9	542.106	1824.45	514.669	921.013	27.875	54.8333	10.5	1.0475	11.5833	5.70417	4	24	16	4	4			30	5	3	5	1	4	4	1	300	5	3	Path	Shape U	Clay	Clay	Clay	River/Stream	Seasonal	Easy	Individual	Self-consumption and market
dat06	1	Djakotomey	1	1	1	28.952	2425673	8230.99	15950.9	6734.98	13270.2	811.662	1871.45	514.669	921.013	27.2576	53.1364	12.1061	1.17909	13.8788	5.74697	2	24	16	4	4			50	10	2	10	1	6	4	1	600	31	10	Path	Shape U	Clay	Clay	Clay	River/Stream	Seasonal	Easy	Both	Self-consumption and market
dat07	1	Djakotomey	1	1	1	31.2689	19284	4190.33	11964.1	4444.83	14026.9	0	1201.41	670.421	921.013	17.8333	69.6667	7.27778	0.858667	12.0556	6.13889	12	12	12			3	3	15	5	3	3	1	1	2	1	160	13	4	Dirt road	Shape U	Clay	Clay	Clay	River/Stream	Permanent	Easy	Individual	Self-consumption and market
dat08	1	Djakotomey	1	1	1	27.5699	241	4079.01	11991	4822.18	14437.5	42.7985	1275.6	670.421	921.013	23.25	61.5	8.16667	0.9425	11.6667	6.06667	12	12	12			3	3	10	6	5	3	0	2	1	0	200	7	3	Dirt road	Shape U	Clay	Clay	Clay	River/Stream	Permanent	Easy	Individual	Self-consumption and market
dat10	1	Djakotomey	1	1	1	26.6688	1013	5329.21	13634.5	6629.75	15140.2	466.482	1419.68	649.434	921.013	24.3182	57.5152	9.80303	1.01482	12.5	5.98636	12	24	16			3	3	10	3	3	2	0	3	2	1	130	5	6	Dirt road	Shape U	Clay	Clay	Clay	River/Stream	Permanent	Easy	Individual	Self-consumption and market
dat12	1	Djakotomey	1	1	1	62.9948	68683	10560.5	11514.5	5736.65	9128.32	0	1470.08	514.669	957.848	16.881	71.4524	7.33333	1.03671	10.5	6.34286	12	12	12	4	4	5	5	20	8	3	5	1	6	5	1	200	8	9	Dirt road	Shape U	Clay	Clay	Clay	River/Stream	Permanent	Easy	Individual	Self-consumption and market
dat13	1	Djakotomey	1	1	1	105.659	42335	16876.8	5058.84	4494.74	2953.86	0	428.593	514.669	991.167	13.8889	74.3333	6.77778	0.854	9.27778	6.41111						5	5	8	4	4	3	1	3	2	2	190	7	5	Dirt road	Flat shape	Intermediary	Intermediary	Intermediary	River/Stream	Seasonal	Easy	Individual
dgb14	1	Dogbo	1	0	1	25.1671	378620	11012.2	2253.25	3682.6	2065.44	0	20.557	391.275	962.675	16.1765	70.3039	9.77451	0.795176	9.62745	6.19314	12	12	8	9	7	2	2	208	5	15	0	0	0	5	6	1200	16	9	Dirt road	Flat shape	Intermediary	Intermediary	Intermediary	Other	Permanent	Difficult	Individual	Self-consumption and market
dgb19	1	Dogbo	1	1	1	22.7435	16642	1687.68	2030.26	1795.38	6696.23	0	0	422.48	884.822	19.3056	62.5093	15.2099	0.990667	13.4722	6.06512	12	52	32	12	8		3	100	25	25	10	0	2	10	7	500	45	40	Path	Shape U	Clay	Clay	Intermediary	Other	Permanent	Difficult	Both	Self-consumption and market
dgb24	0	Dogbo	1	1	1	29.557	16829	13665.7	963.693	2057.88	741.827	2.94012	920.496	370.502	990.412	17.4167	66.1667	9.25	0.885	11	6.33333	12	24	16	8	5	3	5	15	1	5	3	0	0	4	3	500	5	10	Dirt road	Shape U	Clay	Intermediary	Sand	Other	Permanent	Difficult	Individual	Self-consumption and market
dgb25	0	Dogbo	1	0	1	41.8946	276920	15304.9	2984.23	2668.9	281.033	565.223	1599.87	462.917	990.412	16.1667	69.9524	7.04762	0.835429	10.5714	6.32143	12	16	12	9	4	2	5	58	5	2	0	0	0	3	4	250	11	5	Path	Shape U	Intermediary	Intermediary	Sand	Other	Permanent	Easy	Individual
dgb26	0	Dogbo	1	1	1	34.7933	283581	13156.3	2817.71	2493.2	2274.13	0	705.97	370.502	974.868	18.9286	69.6548	8.42857	0.930643	9.08333	6.00357	12	40	24	12	7	1	4	200	10	10	3	1	0	3	5	450	70	30	Dirt road	Shape U	Clay	Intermediary	Sand	Other	Permanent	Easy	Both	Self-consumption
gdp01	0	Grand-Popo	1	1	1	6.61273	9087	8885.53	4928.69	954.503	2479.95	103.715	159.256	278.864	792.355	28.8218	48.4943	16.9195	1.56034	12.5057	5.82931	2	8	3	2	3	1		12	0	3	5	0	1	10	9	7	21	9	Dirt road	Flat shape	Clay	Intermediary	Intermediary	River/Stream	Temporary/irregular	Easy	Individual	Self-consumption and market
gdp02	0	Grand-Popo	1	1	1	6.6243	1274	10442.7	6902.42	1381.81	4384.91	359.205	303.787	278.864	792.355	26.5238	52.5	15.881	1.58857	11.3095	5.87381	3	12		1		2		50	20	0	15	0	3	15	15	1200	50	25	Path	Flat shape	Clay	Clay	Intermediary	River/Stream	Temporary/irregular	Easy	Collective	Self-consumption and market
gdp03	0	Grand-Popo	1	1	1	5.65823	378	11565.3	8012.4	2955.06	6283.22	1853.47	2047.52	278.864	792.355	35.6	40.2333	16.7333	1.652	13.6	5.81	2	8		2		2		32	8	0	6	0	5	23	22	800	22	10	Path	Flat shape	Clay	Sand	Clay	River/Stream	Temporary/irregular	Difficult	Individual	Self-consumption
gdp08	1	Grand-Popo	1	1	1	4.88879	6462	9154.44	8110.73	50.2291	4527.18	0	64.2784	278.864	754.723	32.4293	44.9697	16.9545	1.96152	16.197	5.77778	7	20	8	6	2	2		25	0	4	10	0	1	10	10	14	15	5	Dirt road	Shape U	Clay	Clay	Intermediary	River/Stream	Temporary/irregular	Difficult	Both	Market
gdp16	0	Grand-Popo	1	1	1	4.37591	3346	7356.46	8271.84	1083.48	3566.46	163.668	248.97	278.864	754.723	34.5	42	15.75	1.72	14.25	5.80833	7	8		6	2	1		10	5	5	5	0	5	11	11	20	9	28	Dirt road	Shape U	Clay	Clay	Intermediary	River/Stream	Temporary/irregular	Difficult	Individual	Self-consumption and market
gdp20	0	Grand-Popo	1	1	1	7.42402	409	4592.56	9331.61	5525.32	3982.81	0	13.5174	300.881	754.723	30.9333	46.2833	16.2667	1.612	14.9167	5.88667	3	12		3				90	3	0	14	0	0	0	0	200	20	40	Dirt road	Flat shape	Clay	Clay	Clay	River/Stream	Temporary/irregular	Easy	Both	Market
gdp22	0	Grand-Popo	1	1	1	6.09707	209	6481.16	9393.82	3418.69	6587.18	111.818	60.8757	272.224	754.723	29.2619	46.9524	18.7143	1.68	14.4524	5.77381	3	12	6	2	2	3		32	12	0	10	0	6	4	4	2000	19	17	Path	Flat shape	Clay	Clay	Intermediary	River/Stream	Temporary/irregular	Easy	Individual	Self-consumption and market
gdp32	0	Grand-Popo	1	1	1	7.57127	382	1114.77	9993.81	5257.29	523.135	0	85.3391	300.881	845.707	31.9444	44.2778	16.3333	1.6425	15.9861	5.97361	3	12	8	5	2	2		70	11	0	20	0	3	6	6	70	16	18	Path	Flat shape	Clay	Clay	Clay	River/Stream	Temporary/irregular	Easy	Individual	Market
gdp46	0	Grand-Popo	1	1	1	5.4	1132	733.38	6582.23	6965.04	2.1627	2.82429	221.372	300.881	853.167	32.9271	41.7292	15.1875	1.37125	12.5312	5.95729	3	8		2		3		200	3	0	37	0	0	1	1	2300	40	20	Paved road	Flat shape	Clay	Clay	Clay	Spring	Temporary/irregular	Difficult	Individual	Self-consumption and market
gdp50	0	Grand-Popo	1	1	1	5.85538	699	416.024	5945.11	5867.89	561.967	0	535.373	300.881	754.723	29.1	47.55	14.5833	1.531	13.1333	5.75		12	6	2				210	0	10	30	0	1	5	5	700	10	20	Dirt road	Shape U	Clay	Clay	Clay	River/Stream	Seasonal	Easy	Both	Self-consumption and market
gdp68	0	Grand-Popo	1	1	1	4.10109	7058	2558.74	13278.5	3797.98	1174.88	0	309.394	272.062	845.707	36.9722	38.9167	17.5278	2.19833	23.1389	5.91111	12	12	8	3				200	0	2	14	0	0	3	3	150	10	15	Dirt road	Flat shape	Clay	Sand	Clay	River/Stream	Permanent	Easy	Both	Market
hou01	0	Houeyogbe	1	1	1	13.0408	474492	6896.42	9215.55	8546.12	4554.78	0.291806	1309.17	376.593	846.936	40.0926	33.2963	27	1.57556	15.9815	5.82963	6	16	16			1	1	100	5	2	30	0	8	4	0	700	20	5	Dirt road	Flat shape	Clay	Clay	Clay	Other	Seasonal	Easy	Individual
hou03	1	Houeyogbe	1	1	1	28.7689	18043	670.958	4115.89	3709.08	240.71	0	368.333	381.555	801.452	18.9167	69.125	12.875	1.1725	7.04167	6.12917	12	26	16	3	3	2	2	30	3	10	5	5	1	2	1	160	21	18	Paved road	Shape U	Intermediary	Intermediary	Intermediary	River/Stream	Permanent	Easy	Both	Self-consumption and market
hou04	1	Houeyogbe	1	1	1	31.7816	17486	350.181	4763.04	3343.18	277.531	192.841	393.511	381.555	846.936	20.375	68.6667	12.5417	1.05	7.20833	6.08333	12	27	16	4	3	2	2	60	10	5	20	0	0	2	0	200	7	8	Path	Shape U	Intermediary	Intermediary	Intermediary	River/Stream	Permanent	Easy	Individual	Self-consumption and market
hou05	1	Houeyogbe	0	1	1	24.1327	19184	1603.91	3466.77	3978.13	205.912	175.189	356.106	374.683	792.355	17.6667	69.1667	12.6667	1.225	7.33333	6.175	12							5	0	0	2	2	1	16	13	125	2	9	Path	Shape U	Clay	Clay	Sand	River/Stream	Permanent	Non-existent	Individual	Self-consumption and market
hou06	1	Houeyogbe	1	1	1	35.2756	8223	317.786	5414.96	3078.2	15.2752	139.8	670.028	381.555	846.936	20.1667	67.8333	11.4444	1.00467	6.88889	6.15	10							5	2	2	2	2	0	0	0	160	8	5	Paved road	Flat shape	Sand	Sand	Sand	rainfall	Temporary/irregular	Easy	Individual	Market
hou10	1	Houeyogbe	1	1	1	39.6101	327	3137.83	6658.58	4561.82	2780.27	0	139.826	376.593	846.936	24	62.0417	13.75	1.075	8.25	6.1125		8	8	8	8			22	2	2	4	0	0	7	8	150	10	7	Dirt road	Flat shape	Intermediary	Intermediary	Intermediary	Other	Seasonal	Difficult	Individual	Self-consumption and market
hou12	1	Houeyogbe	1	1	1	41.6207	406	3084.18	6030.4	4019.92	2736.17	228.782	353.707	376.593	846.936	27	56.7917	13.9583	1.13	8.58333	6.09583	6							15	1	0	2	1	3	1	0	150	4	11	Dirt road	Shape U	Intermediary	Intermediary	Intermediary	Other	Seasonal	Non-existent	Individual	Self-consumption
hou13	0	Houeyogbe	1	1	1	44.272	5727	1659.46	4988.74	2326.23	909.628	0	914.486	381.555	846.936	22.0833	64.25	11.7917	1.0875	8.29167	6.15417	8	24	24					26	1	0	5	0	4	0	1	300	6	6	Dirt road	Shape U	Intermediary	Intermediary	Sand	Other	Seasonal	Non-existent	Individual	Self-consumption and market
hou15	0	Houeyogbe	0	1	1	26.8808	548	4017.96	8824.18	6475.88	2149.39	485.162	347.638	376.593	846.936	27	53.4167	20.4167	1.29	8.66667	6.15		24	27					8	0	0	1	1	1	9	10	75	1	0	Path	Shape U	Clay	Clay	Clay	Other	Temporary/irregular	Non-existent	Individual
hou20	1	Houeyogbe	1	1	1	12.1855	2204	4885.4	4897.09	8259.28	3503.98	0	100.299	374.683	792.355	19.9762	65.4286	14.3333	1.38571	10.2143	5.90238	6	13	20			4	4	30	10	10	10	5	3	5	1	150	17	10	Dirt road	Flat shape	Clay	Clay	Clay	Other	Seasonal	Easy	Individual	Self-consumption and market
hou21	1	Houeyogbe	1	1	1	24.05	4078	2448.87	3764.55	6016.5	1424.79	153.961	293.083	374.683	792.355	16	70	13.1667	1.28	7.66667	6.1	5					5	5	15	6	5	5	2	0	2	2	120	9	6	Dirt road	Shape U	Intermediary	Intermediary	Intermediary	River/Stream	Temporary/irregular	Easy	Individual	Self-consumption and market
hou23	0	Houeyogbe	1	1	1	12.4762	1809	4415.51	5531.68	8363.2	3799.22	107.116	265.243	374.683	792.355	22.125	60.7292	16.6042	1.49875	12.7292	5.95833	12	16	16			3	3	25	5	2	5	0	2	3	0	150	13	7	Dirt road	Shape U	Clay	Clay	Clay	River/Stream	Permanent	Easy	Both	Self-consumption and market
hou27	0	Houeyogbe	1	1	1	70.0208	148	8387.01	4222.22	5284.16	4080.48	1461.09	182.216	379.182	845.369	18.8333	70	9.66667	0.863	6.5	6.05	3					5	5	8	5	5	1	1	1	2	1	80	7	6	Dirt road	Shape U	Intermediary	Intermediary	Intermediary	River/Stream	Seasonal	Easy	Individual	Self-consumption and market
hou28	0	Houeyogbe	1	1	1	44.2179	14441	7649.23	1448.92	4410.83	1.1566	517.184	1057.37	349.338	881.393	20.4167	67	11.1667	1.11	9.41667	6.275	5					4	4	10	6	10	1	0	0	1	0	50	3	5	Paved road	Shape U	Intermediary	Intermediary	Sand	River/Stream	Seasonal	Easy	Individual	Self-consumption and market
klm02	1	Klouekanme	1	1	1	48.4396	1000	12050.2	11511.9	10216.6	10897.8	436.605	412.222	320.194	992.187	21.2778	60.6944	14.25	1.10783	12.7778	6.25278	5	7	15	1	2	1	1	20	0	6	0	10	1	14	13	600	25	33	Dirt road	Flat shape	Clay	Clay	Clay	River/Stream	Temporary/irregular	Difficult	Both	Self-consumption and market
klm05	1	Klouekanme	1	1	1	51.1321	20284	12494.7	10624.6	9316.42	8047.22	0	471.453	320.194	992.187	19.9561	60.6053	16.5088	1.07789	10.7456	6.39737	5	5	20	1	1	1	1	250	0	50	180	0	1	13	10	7000	100	200	Dirt road	Flat shape	Clay	Clay	Clay	River/Stream	Seasonal	Non-existent	Individual	Self-consumption and market
klm09	0	Klouekanme	1	1	1	168.461	2102	8483.9	1028.77	1664.66	7479.34	0	767.434	319.33	997.509	19.5667	68.1	7.26667	0.8118	8.8	6.19667	7	6	8	5	1	1	1	4	0	1	1	0	0	2	2	100	15	0	Dirt road	Flat shape	Clay	Clay	Clay	Runoff	Seasonal	Easy	Individual	Self-consumption and market
klm12	0	Klouekanme	1	1	1	121.245	2188	16154.1	9605.86	8964.49	19.2207	0	1012.13	312.719	1026.36	18.2121	66.5606	14.6212	1.20909	9.77273	6.4303	6	8	8	2				8	3	3	2	2	0	2	0	100	48	18	Dirt road	Shape V	Clay	Intermediary	Intermediary	River/Stream	Seasonal	Difficult	Both	Self-consumption and market
klm15	1	Klouekanme	1	1	1	99.2758	5366	17899.5	12704.3	11996.5	968.06	194.965	451.227	312.719	1026.36	15.0167	68.0833	8.7	0.9137	7.18333	6.345	8	40	20	12	3		1	6	0	2	5	0	1	2	2	300	3	12	Dirt road	Flat shape	Intermediary	Intermediary	Intermediary	Spring	Seasonal	Difficult	Individual	Self-consumption and market
klm23	1	Klouekanme	1	1	1	77.1839	12187	12557.7	8739.11	7499.17	5920.33	0	274.556	320.194	992.187	17.1429	68.7857	10.9048	1.04557	10.5238	6.2	8	7	17	1	1	2	1	8	0	4	8	0	0	8	1	400	35	45	Dirt road	Flat shape	Intermediary	Intermediary	Intermediary	River/Stream	Seasonal	Difficult	Individual	Self-consumption and market
lal06	1	Lalo	1	0	1	27.683	2153294	4869.2	8273.65	14078	26179.5	220.553	296.401	274.687	1049.54	32.2222	47.4167	17.25	1.285	19.1389	5.83889	12	25	20					18	2	1	0	0	0	0	0	500	12	4	Path	Flat shape	Clay	Clay	Clay	Other	Permanent	Non-existent	Individual	Self-consumption and market
lal09	0	Lalo	1	0	1	32.7827	118380	4883.46	3223.22	9444.98	22807	0	751.54	279.642	1049.54	17.1667	69.5167	7.71667	0.8281	11.1	6.00833	12	28	8	4	3	4	5	20	2	2	2	0	2	4	9	120	73	21	Path	Shape U	Clay	Intermediary	Intermediary	Spring	Permanent	Non-existent	Individual	Market
lal11	1	Lalo	1	1	1	41.3141	2040004	10101.7	9041.73	10183.4	16819.4	1.50147	847.124	287.817	1029.73	18.2222	67.3889	10.1944	0.989	14.0278	6.05556	12			8	4	1	1	45	2	2	5	0	3	13	9	80	9	8	Path	Shape U	Clay	Intermediary	Intermediary	Spring	Permanent	Easy	Both	Self-consumption and market
lal12	0	Lalo	1	1	1	95.6667	11202	772.849	5592.52	587.347	16789.3	108.987	312.677	363.254	1033.77	19.25	70.3333	5.95833	0.9255	10.9167	5.87917	7	52	19	6	3	4	2	5	1	1	2	0	0	0	0	500	12	3	Path	Flat shape	Intermediary	Intermediary	Sand	Spring	Seasonal	Easy	Both	Market
lal13	1	Lalo	0	1	1	22.0691	2372018	3308.7	11406.8	17820.1	27051.1	0	687.735	279.642	1061.26	32.9348	44.529	26.2536	1.38478	15.8478	6.13116		28	22	6	3	4	3	93	0	0	8	0	2	2	0	800	63	17	Path	Flat shape	Clay	Clay	Clay	River/Stream	Seasonal	Easy		Market
lal14	1	Lalo	1	1	1	20.0467	5414	4249.69	12186.8	18526.3	26902.1	0	201.029	279.642	1063.15	27.9722	51.2014	23.5417	1.35375	14.6389	6.22014	5	20	16	3	3	4	4	30	3	0	5	0	0	17	17	120	13	12	Path	Shape U	Clay	Clay	Clay	River/Stream	Seasonal	Easy	Individual	Market
lok01	0	Lokossa	1	1	1	49.1761	18654	9534.65	1514.9	2777.53	0	0	513.495	400.744	911.139	19.1465	66.7172	9.43939	1.04958	13.3333	6.06616	2	8	9	2	1	1	11	140	1	1	5	2	0	2	2	800	4	2	Dirt road	Shape U	Clay	Sand	Sand	River/Stream	Seasonal	Easy	Individual
lok02	0	Lokossa	1	0	1	21.0439	31309	8446.45	547.159	581.315	0	0	135.583	393.261	851.958	23.6304	60.1304	10.942	1.24109	12.8116	5.64783	12	10	6	3	1			91	1	4	0	0	1	1	4	700	3	2	Dirt road	Shape U	Clay	Clay	Clay	River/Stream	Permanent	Non-existent	Individual	Self-consumption and market
lok05	0	Lokossa	1	1	1	26.2742	36745	9142.11	3483.41	3360.31	12.3752	0	513.755	393.261	889.607	19.2381	64.581	13.9286	1.01246	9.51667	6.07595	3	10	6	3	2	1		50	0	1	10	0	2	7	5	250	4	3	Dirt road	Shape V	Sand	Clay	Clay	rainfall	Seasonal	Easy	Individual
lok08	0	Lokossa	1	1	1	19.2885	2590574	3005.75	997.294	1095.78	5498.26	0	767.699	404.215	884.822	30.8571	44.0476	18.4048	1.62143	19.0476	5.57381	12	14	8	3	2	1	1	20	0	2	0	5	0	2	0	200	1	4	Dirt road	Shape V	Clay	Clay	Clay	Other	Permanent	Easy	Individual
lok11	1	Lokossa	1	0	1	19.7358	469	1188.57	1475.58	1376.3	7303.66	0	228.668	404.215	884.822	26.3889	48.6667	19.2222	1.22	14.7222	5.97778	12	6	4	2	2	1	1	15	0	1	0	0	0	1	0	150	4	2	Dirt road	Shape V	Clay	Clay	Clay	River/Stream	Permanent	Difficult	Individual	Self-consumption and market
lok14	1	Lokossa	1	0	1	15.8654	6885	3975.01	3492.51	3407.93	935.519	0	925.663	393.261	813.616	23.859	60.2949	14.4359	1.31308	13.6026	5.67308	12	14	10	5	4	1	1	20	5	1	0	0	1	4	6	200	1	4	Dirt road	Shape U	Clay	Clay	Clay	River/Stream	Permanent	Non-existent	Individual	Self-consumption and market
lok16	1	Lokossa	0	0	1	14.4739	52872	5946.95	4694.46	4493.78	2879.18	0	218.474	380.146	844.715	21.4095	61.481	12.9905	1.15911	9.95714	5.82619	2	8	8	4	2	2	1	10	0	0	0	0	0	3	3	400	5	6	Dirt road	Shape U	Clay	Sand	Clay	River/Stream	Seasonal	Difficult	Individual
[truncated: 18 more columns]
